# Supplementary material for: Comparative analysis of catfish BAC end sequences with the zebrafish genome
Source: BMC Genomics. 2009 Dec 10;10:592. doi: 10.1186/1471-2164-10-592 (PMC2796685; doi:10.1186/1471-2164-10-592)
Supplement: Additional file 1 — tBLASTX search results. A portion of the tBLASTX search results used for the identification of microsyntenies. Query ID are sequence identification of catfish BAC end sequences used as queries; Subject ID is the identification of the sequence with significant tBLASTX hits at the E-values (E-values are coded in this Table. For instance, 0.29 means e-29, 0.06 means e-6). Chromosome number is provided in the column Chr, with starting position (Chr SS) and ending position (Chr SE) provided. The potential gene identities are detailed under Description. [file 1471-2164-10-592-S1.XLS]

## Sheet: microsytenies established
Number of clones	ctg_ID	Query_ID	nr_Subject_ID	nr_NE-value	Chr	Chr SS	Chr SE	cDNA_all_Subject_ID	cDNA_all_NE-value	Description
5	Contig1656	055A1A08f1	XP_001920614.1	0.27	1	103091	130453	ENSDART00000103904	0.36	PREDICTED: similar to transient receptor potential cation channel, subfamily M, member 6, partial [Danio rerio]
5	Contig1656	106B2H11f1	XP_001920614.1	0.33	1	106199	130681	ENSDART00000103902	0.23	PREDICTED: similar to transient receptor potential cation channel, subfamily M, member 6, partial [Danio rerio]
12	Contig1216	093A1B12f1	AAG27060.1	0.1	1	288628	298442	ENSDART00000103824	0.15	Na+/K+ ATPase alpha subunit isoform 8 [Danio rerio]
12	Contig1216	020A1A01r1	CAF92079.1	0.41	1	656653	694888	ENSDART00000058876	0.53	unnamed protein product [Tetraodon nigroviridis]
5	Contig2990	109A1B03r1	XP_001346001.1	0.06	1	5264930	5265476	ENSDART00000011186	0.15	PREDICTED: tripartite motif-containing 8 [Danio rerio]
5	Contig2990	083B2F06f1	AAC63307.1	0.06	1	6798451	6802142	ENSDART00000019294	0.12	microtubule aggregate protein homolog [Perca flavescens]
13	Contig0779	074A1B12r1	XP_001918836.1	0.28	1	15419943	15443068	ENSDART00000008616	0.56	PREDICTED: structural maintenance of chromosomes 2 [Danio rerio]
13	Contig0779	030B1B04r1	XP_692314.1	0.47	1	15486055	15513690	ENSDART00000088933	0.46	PREDICTED: hypothetical protein LOC563863 [Danio rerio]
12	Contig0770	033B1B08r1	XP_686865.3	0.37	1	17366591	17371746	ENSDART00000076766	0.47	PREDICTED: hypothetical protein [Danio rerio]
28	Contig0355	088A2A03f1	CAG00622.1	0.1	1	18292223	18326923	ENSDART00000087729	0.14	unnamed protein product [Tetraodon nigroviridis]
12	Contig0770	077A2D09f1	XP_001919156.1	0.22	1	19438792	19469361	ENSDART00000086867	0.29	PREDICTED: hypothetical protein LOC559710 [Danio rerio]
12	Contig0770	056B2G04f1	NP_571390.1	0.2	1	19474111	19501052	ENSDART00000043556	0.26	LIM-domain binding factor 2b [Danio rerio]
12	Contig0770	063B1H02r1	NP_001089804.1	0.06	1	19511546	19517698	ENSDART00000054386	0.2	hypothetical protein LOC734869 [Xenopus laevis]
6	Contig1920	094A1E11f1	NP_001103872.1	0.18	1	19949776	19960713	ENSDART00000013263	0.47	UDP-glucose dehydrogenase [Danio rerio]
6	Contig1920	112B1C03f1	NP_001073436.1	0.13	1	20038831	20060059	ENSDART00000087658	0.18	Nedd4 binding protein 2 [Danio rerio]
15	Contig0559	088A1D06f1	XP_696908.3	0.11	1	26176146	26187726	ENSDART00000006357	0.16	PREDICTED: similar to regulating synaptic membrane exocytosis 1 [Danio rerio]
15	Contig0559	088A1D06r1	CAG09960.1	0.16	1	26644731	26658389	ENSDART00000093026	0.18	unnamed protein product [Tetraodon nigroviridis]
15	Contig0559	048A2C12r1	XP_001333647.1	0.19	1	29287068	29288346	ENSDART00000102053	0.23	PREDICTED: im:7139117 [Danio rerio]
29	Contig1185	022B1C05f1	NP_998408.1	0.21	1	29436442	29450913	ENSDART00000057880	0.27	polymerase (DNA directed), lambda [Danio rerio]
29	Contig1185	022A1E06f1	NP_001034928.1	0.15	1	29485239	29501437	ENSDART00000057879	0.21	hypothetical protein LOC664699 [Danio rerio]
29	Contig1185	058B1G04r1	AAH60938.1	0.09	1	29799259	29835826	ENSDART00000007522	0.14	Kallmann syndrome 1a sequence [Danio rerio]
29	Contig1185	105B2H09f1	NP_001082951.1	0.11	1	29957401	29968543	ENSDART00000101958	0.15	hypothetical protein LOC100037326 [Danio rerio]
33	Contig0545	004B2G11f1	XP_001501806.1	0.07	1	35597506	35624260	ENSDART00000010632	0.11	PREDICTED: similar to endothelin receptor type A [Equus caballus]
33	Contig0545	109A1F10f1	NP_001038715.1	0.12	1	35698115	35766617	ENSDART00000088662	0.17	Rho GTPase activating protein 10 [Danio rerio]
17	Contig0084	019A1E11f1	NP_001003502.1	0.14	1	36890813	36905226	ENSDART00000074826	0.15	hypothetical protein LOC445108 [Danio rerio]
99	Contig0059	106A2G03f1	XP_697293.3	0.18	1	37822180	37979376	ENSDART00000033250	0.16	PREDICTED: novel protein similar to vertebrate odz, odd Oz/ten-m homolog 2, partial [Danio rerio]
99	Contig0059	011B1G07f1	CAG08398.1	0.15	1	38107168	38211075	ENSDART00000084891	0.06	unnamed protein product [Tetraodon nigroviridis]
17	Contig0084	024B2H12r1	NP_997522.1	0.64	1	38929238	38930407	ENSDART00000101562	0.74	adrenergic, alpha-2C-, receptor [Danio rerio]
12	Contig1182	058A1D09f1	AAI63722.1	0.76	1	39137881	39224209	ENSDART00000022546	0.75	Regulator of G-protein signalling 12 [Danio rerio]
12	Contig1182	090A1H08f1	XP_001086119.1	0.29	1	39230429	39310412	ENSDART00000074777	0.38	PREDICTED: huntingtin [Macaca mulatta]
39	Contig0436	014B1B02f1	CAF95308.1	0.22	1	39640887	39650152	ENSDART00000034615	0.38	unnamed protein product [Tetraodon nigroviridis]
39	Contig0436	029A1A08f1	AAN65280.1	0.15	1	39684829	39834848	ENSDART00000047094	0.19	NMDA receptor subunit NR2B [Apteronotus leptorhynchus]
39	Contig0436	091A2D11r1	A2BGU8	0.11	1	39926188	39942356	ENSDART00000044057	0.35	SEPT3_BRARE Neuronal-specific septin-3
39	Contig0436	031B2E03r1	XP_694682.3	0.14	1	40327855	40354095	ENSDART00000074683	0.2	PREDICTED: hypothetical LOC566318, partial [Danio rerio]
17	Contig0327	104B1G03f1	NP_997065.1	0.16	1	43924108	43996311	ENSDART00000000087	0.21	intersectin 1 [Danio rerio]
17	Contig0327	111A1H05f1	AAL16062.1	0.11	1	44090205	44097540	ENSDART00000053152	0.15	AF420278_1 carbonyl reductase [Anguilla japonica]
34	Contig0585	035B1H10f1	NP_001013325.1	0.39	1	45259315	45273383	ENSDART00000015591	0.5	hypothetical protein LOC503713 [Danio rerio]
34	Contig0585	030B2A04r1	NP_001036240.1	0.11	1	45277406	45301548	ENSDART00000101055	0.13	ATP-binding cassette transporter sub-family G member 2a [Danio rerio]
12	Contig0729	104A1D11r1	XP_001334379.1	0.08	1	46623152	46624556	ENSDART00000052998	0.13	PREDICTED: similar to KIAA1754 [Danio rerio]
12	Contig0729	050B1C06f1	NP_001095573.1	0.1	1	46654983	46700896	ENSDART00000074342	0.13	programmed cell death 11 [Bos taurus]
28	Contig0355	049B2H07r1	EDL91702.1	0.07	1	48073061	48089892	ENSDART00000100906	0.08	RAD23b homolog (S. cerevisiae), isoform CRA_c [Rattus norvegicus]
41	Contig0121	075A2H03f1	AAI63725.1	0.16	2	1400010	1524835	ENSDART00000027219	0.21	Epidermal growth factor receptor [Danio rerio]
41	Contig0121	014A1B01f1	CAG07105.1	0.17	2	1651611	1687844	ENSDART00000005667	0.22	unnamed protein product [Tetraodon nigroviridis]
3	Contig2241	014B2G03f1	NP_001096736.1	0.07	2	7442214	7471720	ENSDART00000056034	0.1	RNA polymerase II associated protein 2 [Bos taurus]
8	Contig1930	019B2A12r1	NP_001124115.1	0.09	2	7585954	7677890	ENSDART00000081072	0.08	single stranded DNA binding protein 3 [Danio rerio]
8	Contig1930	108A2C12f1	AAH77203.1	0.15	2	7697554	7770002	ENSDART00000024418	0.21	LOC445846 protein [Xenopus laevis]
3	Contig2241	007A2E08f1	CAN88031.1	0.06	2	7856476	7860849	ENSDART00000019078	0.19	LIM homeobox 8 [Danio rerio]
7	Contig1311	075B2C12r1	BAB32498.1	0.44	2	12215312	12222986	ENSDART00000100287	0.54	G protein-coupled receptor kinase 7 [Cyprinus carpio]
7	Contig1311	027A1A04f1	CAF97578.1	0.07	2	12332069	12374453	ENSDART00000091351	0.19	unnamed protein product [Tetraodon nigroviridis]
7	Contig1311	001A1F08f1	ABB70391.1	0.24	2	12505016	12516566	ENSDART00000003845	0.16	transferrin [Oreochromis niloticus]
82	Contig0166	019B1D11r1	XP_001345897.1	0.26	2	17763317	17779895	ENSDART00000099848	0.32	PREDICTED: si:ch211-83f14.4 [Danio rerio]
82	Contig0166	108A2E02r1	XP_001346020.2	0.16	2	18143173	18156911	ENSDART00000038514	0.21	PREDICTED: septin 2 [Danio rerio]
82	Contig0166	052A2G08r1	CAQ13269.1	0.06	2	18184700	18194671	ENSDART00000021141	0.1	novel protein similar to BCL2-related ovarian killer (bok, zgc:64041) [Danio rerio]
82	Contig0166	004B2H04f1	XP_606290.4	0.06	2	18246728	18302827	ENSDART00000089012	0.1	PREDICTED: kinesin family member 1A [Bos taurus]
82	Contig0166	034B2C02f1	NP_001103484.1	0.06	2	18353198	18370133	ENSDART00000079317	0.1	autoimmune regulator [Danio rerio]
82	Contig0166	028A2E10f1	NP_001071074.1	0.24	2	18396097	18405422	ENSDART00000088954	0.28	hypothetical protein LOC559784 [Danio rerio]
37	Contig0790	063B2F08f1	EDL27018.1	0.08	2	19247853	19267589	ENSDART00000047073	0.12	serine/threonine kinase 39, STE20/SPS1 homolog (yeast), isoform CRA_a [Mus musculus]
37	Contig0790	063B2F08r1	XP_688205.3	0.37	2	19296532	19303425	ENSDART00000042413	0.2	PREDICTED: similar to Epithelial protein lost in neoplasm [Danio rerio]
18	Contig1714	060A1C06r1	NP_001070305.1	0.17	2	23683236	23692909	ENSDART00000099157	0.2	cadherin 18, type 2 [Bos taurus]
18	Contig1714	049B1B05r1	CAG03479.1	0.13	2	23691646	23786229	ENSDART00000025562	0.16	unnamed protein product [Tetraodon nigroviridis]
7	Contig1175	063B1E08f1	CAQ15113.1	0.09	2	25220439	25280523	ENSDART00000019029	0.13	ATPase, H+ transporting, lysosomal, V1 subunit H [Danio rerio]
7	Contig1175	108B2F09f1	AAI54650.1	0.08	2	25402688	25416170	ENSDART00000085242	0.12	LOC558422 protein [Danio rerio]
13	Contig0780	043A1H08f1	CAQ14014.1	0.38	2	26795734	26817088	ENSDART00000098886	0.48	novel protein similar to upstream binding transcription factor, RNA polymerase I (ubtf, zgc:63557) [Danio rerio]
13	Contig0780	008A2B11r1	CAQ14015.1	0.14	2	26808022	26817088	ENSDART00000098883	0.51	novel protein similar to upstream binding transcription factor, RNA polymerase I (ubtf, zgc:63557) [Danio rerio]
4	Contig1345	018A1A08r1	AAY55910.1	0.14	2	27832970	27849499	ENSDART00000050309	0.2	solute carrier family 6 member 9 transcript variant 1 [Danio rerio]
4	Contig1345	030A1D11f1	NP_001104228.1	0.07	2	27833850	27846212	ENSDART00000098818	0.21	glycine transporter 1 [Xenopus laevis]
11	Contig0791	089B1H02r1	NP_001117809.1	0.77	2	37751698	37752568	ENSDART00000056430	0.88	VHSV-induced protein [Oncorhynchus mykiss]
47	Contig0455	080A1C05r1	NP_001117809.1	0.84	2	38608892	38615840	ENSDART00000098287	0.98	VHSV-induced protein [Oncorhynchus mykiss]
47	Contig0455	056A1A08f1	NP_001117809.1	0.69	2	38611961	38615722	ENSDART00000098284	0.77	VHSV-induced protein [Oncorhynchus mykiss]
47	Contig0455	103A1H10f1	NP_001117809.1	0.51	2	38612423	38615722	ENSDART00000098281	0.55	VHSV-induced protein [Oncorhynchus mykiss]
11	Contig0791	063A1D03f1	CAQ14705.1	0.14	2	38630009	38631498	ENSDART00000056164	0.18	novel protein [Danio rerio]
11	Contig0791	006B2H11r1	NP_001117809.1	0.44	2	39744265	39746138	ENSDART00000061170	0.55	VHSV-induced protein [Oncorhynchus mykiss]
12	Contig0407	049A1A10r1	AAG27058.1	0.14	2	39970996	40013436	ENSDART00000011188	0.22	Na+/K+ ATPase alpha subunit isoform 6 [Danio rerio]
12	Contig0407	008B1D05f1	CAG13598.1	0.19	2	40032322	40046088	ENSDART00000056372	0.26	unnamed protein product [Tetraodon nigroviridis]
12	Contig0407	013A1B02f1	NP_001081653.1	0.08	2	40064654	40107315	ENSDART00000084168	0.12	ligase I [Xenopus laevis]
11	Contig0791	036A2A11f1	XP_688915.1	0.08	2	42704777	42730189	ENSDART00000098049	0.15	PREDICTED: hypothetical LOC560422 [Danio rerio]
41	Contig0121	075A2H03r1	NP_001038479.1	0.12	2	44591162	44655573	ENSDART00000083654	0.17	hypothetical protein LOC563353 [Danio rerio]
41	Contig0121	004B1D07f1	XP_693211.2	0.38	2	44664869	44698084	ENSDART00000097939	0.38	PREDICTED: similar to mKIAA1744 protein [Danio rerio]
100	Contig0534	055A1F02r1	XP_695633.3	0.25	2	45203170	45204333	ENSDART00000057596	0.29	PREDICTED: similar to ring finger and KH domain containing 1, partial [Danio rerio]
100	Contig0534	070A2D04f1	AAI63262.1	0.17	2	45985009	46006932	ENSDART00000085917	0.24	Btbd2 protein [Danio rerio]
38	Contig0258	026A2H05f1	CAG04856.1	0.06	2	47892635	47903605	ENSDART00000060818	0.09	unnamed protein product [Tetraodon nigroviridis]
38	Contig0258	020A1F07f1	XP_683585.3	0.13	2	47971836	48010113	ENSDART00000089165	0.23	PREDICTED: histocompatibility (minor) HA-1, partial [Danio rerio]
18	Contig1107	061B1A11f1	ABQ22502.1	0.11	3	9718251	9738664	ENSDART00000104614	0.16	synaptic glycoprotein SC2-like protein [Callithrix jacchus]
18	Contig1107	109B2D12f1	NP_001004018.1	0.26	3	9956064	9964325	ENSDART00000016973	0.34	GIPC PDZ domain containing family, member 1 [Danio rerio]
43	Contig0335	043A1A10r1	NP_001074038.1	0.49	3	10220796	10247207	ENSDART00000082987	0.59	heparan sulfate (glucosamine) 3-O-sulfotransferase 3B1a [Danio rerio]
43	Contig0335	011B2G10f1	CAG00635.1	0.06	3	10373670	10451738	ENSDART00000056127	0.23	unnamed protein product [Tetraodon nigroviridis]
6	Contig1867	012A2C03r1	CAG02716.1	0.21	3	12439952	12461535	ENSDART00000008711	0.24	unnamed protein product [Tetraodon nigroviridis]
6	Contig1867	094A2H12f1	NP_001092225.1	0.25	3	12532145	12573588	ENSDART00000104481	0.32	hypothetical protein LOC795293 [Danio rerio]
20	Contig0684	014B1B12f1	AAI53566.1	0.13	3	13173911	13181768	ENSDART00000080672	0.2	Zgc:101877 [Danio rerio]
20	Contig0684	086A1A12r1	CAG02648.1	0.15	3	13198100	13278472	ENSDART00000090496	0.2	unnamed protein product [Tetraodon nigroviridis]
38	Contig0194	020A1G09f1	AAH97511.1	0.26	3	16283709	16319131	ENSDART00000017145	0.33	Unknown (protein for IMAGE:4030790) [Xenopus laevis]
11	Contig0919	053B1C01r1	NP_853634.1	0.43	3	16283709	16319131	ENSDART00000017145	0.54	SWI/SNF-related matrix-associated actin-dependent regulator of chromatin a4 [Danio rerio]
38	Contig0194	007B1F06f1	BAE00009.1	0.16	3	16337193	16359288	ENSDART00000104222	0.2	LDL receptor [Seriola quinqueradiata]
11	Contig0919	108A2H02r1	NP_001025454.1	0.49	3	16337193	16359288	ENSDART00000104222	0.65	low density lipoprotein receptor [Danio rerio]
26	Contig0728	052A1E10f1	CAG02756.1	0.35	3	22779855	22787081	ENSDART00000040468	0.49	unnamed protein product [Tetraodon nigroviridis]
26	Contig0728	068B2B07f1	Q6DG60	0.1	3	22940577	22952434	ENSDART00000048776	0.14	UBE2Z_BRARE Ubiquitin-conjugating enzyme E2 Z (Ubiquitin-protein ligase Z) (Ubiquitin carrier protein Z)
26	Contig0728	043A1G03r1	AAI51894.1	0.23	3	22997747	22999563	ENSDART00000078425	0.25	Eve1 protein [Danio rerio]
43	Contig0335	030B1G01r1	XP_425478.1	0.08	3	23419672	23427850	ENSDART00000007398	0.11	PREDICTED: hypothetical protein [Gallus gallus]
5	Contig1683	053A1B05f1	AAB82291.1	0.44	3	23569427	23581711	ENSDART00000043932	0.57	sarco/endoplasmic reticulum Ca2+-ATPase [Procambarus clarkii]
15	Contig0852	066A1E08r1	CAG02693.1	0.18	3	24283992	24329472	ENSDART00000055535	0.24	unnamed protein product [Tetraodon nigroviridis]
15	Contig0852	054B2A02f1	NP_001017538.1	0.11	3	24356406	24403046	ENSDART00000077817	0.26	nucleotide binding protein 1 [Danio rerio]
30	Contig0892	007A1D03r1	XP_001513970.1	0.09	3	28804563	28810594	ENSDART00000103421	0.11	PREDICTED: hypothetical protein, partial [Ornithorhynchus anatinus]
22	Contig0510	086B1F07f1	ABR26978.1	0.16	3	31731665	31827143	ENSDART00000103115	0.18	immunoglobulin mu heavy chain [Oncorhynchus mykiss]
12	Contig0859	049A1B03f1	AAA56683.1	0.22	3	31732574	31794176	ENSDART00000103110	0.19	Ig heavy chain V region
11	Contig1133	009A1F08r1	AAA49335.1	0.12	3	31732574	31789074	ENSDART00000055250	0.14	immunoglobulin heavy chain V-region
22	Contig0510	013B1C01f1	AAA56684.1	0.41	3	31764534	31869059	ENSDART00000103107	0.25	Ig heavy chain V region
12	Contig0859	112B1C11f1	AAQ83465.1	0.52	3	31764534	31869059	ENSDART00000103107	0.23	immunoglobulin heavy chain variable region; VH12.1 [Ictalurus punctatus]
11	Contig1133	011A2D02r1	AAA56684.1	0.26	3	31764534	31869059	ENSDART00000103107	0.18	Ig heavy chain V region
2	Contig3002	026B1A03f1	ABB71036.1	0.14	3	31822271	31822745	ENSDART00000103099	0.08	immunoglobulin heavy chain variable region [Ictalurus punctatus]
22	Contig0510	044A2B02r1	ABB70925.1	0.15	3	31826689	31827063	ENSDART00000103104	0.22	immunoglobulin heavy chain variable region [Ictalurus punctatus]
11	Contig1133	013A1G12f1	ABR26978.1	0.2	3	31826689	31827063	ENSDART00000103104	0.21	immunoglobulin mu heavy chain [Oncorhynchus mykiss]
2	Contig3002	026B1A03r1	ABB71070.1	0.07	3	31826689	31827063	ENSDART00000103104	0.06	immunoglobulin heavy chain variable region [Ictalurus punctatus]
11	Contig1133	106A1G05r1	AAU06736.1	0.06	3	31874193	31874640	ENSDART00000103094	0.08	immunoglobulin zeta heavy chain [Danio rerio]
37	Contig0136	073B2E07r1	NP_944593.1	0.14	3	32222320	32295472	ENSDART00000103061	0.18	septin 9a [Danio rerio]
30	Contig0892	004B2G09r1	NP_001103513.1	0.07	3	32772728	32971980	ENSDART00000029451	0.11	protein kinase C, beta [Xenopus (Silurana) tropicalis]
6	Contig1326	007A1C07r1	XP_001344951.2	0.07	3	36920329	36935556	ENSDART00000022393	0.15	PREDICTED: im:7142403 [Danio rerio]
2	Contig3484	109A2B03f1	NP_001018316.1	0.11	3	37045213	37066794	ENSDART00000102678	0.17	N-myristoyltransferase 1 [Danio rerio]
2	Contig3484	033B1A08f1	NP_001092893.1	0.06	3	37071208	37099591	ENSDART00000102674	0.09	hypothetical protein LOC569040 [Danio rerio]
5	Contig1683	029B2G01r1	CAF94636.1	0.09	3	37123552	37178998	ENSDART00000074883	0.14	unnamed protein product [Tetraodon nigroviridis]
6	Contig1326	087A1A04r1	XP_690730.3	0.07	3	37128943	37156224	ENSDART00000055886	0.16	PREDICTED: similar to Rho GTPase-activating protein 23 (Rho-type GTPase-activating protein 23) [Danio rerio]
12	Contig0976	043A1E03r1	CAG02555.1	0.17	3	38015191	38040149	ENSDART00000083263	0.42	unnamed protein product [Tetraodon nigroviridis]
12	Contig0976	020A1E09r1	P50431.2	0.32	3	38068590	38083655	ENSDART00000074737	0.57	GLYC_MOUSE Serine hydroxymethyltransferase, cytosolic (SHMT) (Serine methylase) (Glycine hydroxymethyltransferase)
18	Contig1107	025B1A04r1	NP_957304.1	0.2	3	45390637	45404407	ENSDART00000063287	0.27	queuine tRNA-ribosyltransferase 1 [Danio rerio]
37	Contig0136	073B1D03r1	Q6PFM0.2	0.44	3	49102361	49112051	ENSDART00000012113	0.94	JMJD6_DANRE Histone arginine demethylase JMJD6 (JmjC domain-containing protein 6) (Jumonji domain-containing protein 6) (Protein PTDSR) (Phohatidylserine receptor) (zfpsr)
37	Contig0136	054B1A02f1	AAI24229.1	0.69	3	50718866	50732971	ENSDART00000082866	0.75	Zgc:153050 [Danio rerio]
8	Contig0489	019A1G12r1	ABD77542.1	0.16	4	2567490	2577909	ENSDART00000009076	0.19	phosphoinositide-3-kinase catalytic gamma polypeptide [Ictalurus punctatus]
34	Contig0757	075B2H11f1	XP_700581.3	0.06	4	2684484	2726608	ENSDART00000093005	0.09	PREDICTED: similar to diacylglycerol kinase, iota [Danio rerio]
34	Contig0757	108B1E09r1	NP_444177.1	0.09	4	3079683	3103645	ENSDART00000026559	0.13	CD9 antigen [Rattus norvegicus]
34	Contig0757	048A1B08f1	NP_001085363.1	0.06	4	3088323	3103317	ENSDART00000103318	0.21	MGC82181 protein [Xenopus laevis]
34	Contig0757	004A2E04f1	XP_684274.3	0.18	4	3600496	3635783	ENSDART00000081990	0.27	PREDICTED: similar to family with sequence similarity 40, member A [Danio rerio]
34	Contig0757	013A2E05f1	BAC65664.1	0.2	4	3654289	3724890	ENSDART00000057498	0.25	mKIAA0828 protein [Mus musculus]
34	Contig0757	107A1C05f1	XP_682843.3	0.2	4	3727136	3740556	ENSDART00000075533	0.27	PREDICTED: similar to transmembrane protein 209 [Danio rerio]
34	Contig0757	072A1E09f1	XP_682843.3	0.21	4	3731512	3740556	ENSDART00000067400	0.44	PREDICTED: similar to transmembrane protein 209 [Danio rerio]
34	Contig0757	001B1E02r1	XP_001920500.1	0.2	4	4416141	4459081	ENSDART00000033957	0.27	PREDICTED: im:7159098 [Danio rerio]
25	Contig0300	047B2G06r1	XP_001915334.1	0.24	4	5510706	5537280	ENSDART00000023556	0.3	PREDICTED: WNK lysine deficient protein kinase 1 [Equus caballus]
8	Contig1351	062A1C08r1	XP_689656.3	0.08	4	5546833	5576069	ENSDART00000012928	0.12	PREDICTED: si:ch211-240l19.1 [Danio rerio]
8	Contig1351	022A1H01r1	NP_001093536.1	0.17	4	5597802	5608528	ENSDART00000014036	0.22	optineurin [Danio rerio]
5	Contig1256	029B2F02r1	XP_001380046.1	1	4	8908057	8944143	ENSDART00000048707	0.22	PREDICTED: similar to ring-IBR-ring domain containing protein Dorfin [Monodelphis domestica]
5	Contig1256	032A1C04r1	YP_394834.1	1	4	8949923	8960670	ENSDART00000067311	0.06	LysR family transcriptional regulator (C-terminal fragment), degenerate [Lactobacillus sakei subsp. sakei 23K]
5	Contig1256	054A2E06r1	CAN87912.1	0.39	4	8971101	8996446	ENSDART00000005888	0.53	novel protein similar to vertebrate importin 8 (IPO8) [Danio rerio]
3	Contig2671	052B2E12r1	BAC82441.1	0.06	4	9909121	9914245	ENSDART00000067318	0.1	spermatogonial stem-cell renewal factor [Anguilla japonica]
3	Contig2671	021B1C07f1	AAI29344.1	0.24	4	9957208	9966380	ENSDART00000080829	0.32	Heat shock protein 14 [Danio rerio]
6	Contig1361	086B2D03r1	XP_693297.3	0.32	4	11427253	11441644	ENSDART00000102495	0.41	PREDICTED: similar to deleted in malignant brain tumors 1 [Danio rerio]
31	Contig0078	030B1H11r1	XP_001921217.1	0.15	4	11871421	11876926	ENSDART00000102400	0.1	PREDICTED: similar to piccolo [Danio rerio]
31	Contig0078	022A2B09r1	XP_001921217.1	0.44	4	11900820	11932592	ENSDART00000092381	0.41	PREDICTED: similar to piccolo [Danio rerio]
31	Contig0078	020B1B08r1	CAK04879.1	0.18	4	12060079	12080676	ENSDART00000002682	0.31	novel protein similar to vertebrate neuroepithelial cell transforming gene 1 (NET1) [Danio rerio]
31	Contig0078	057B1C02f1	NP_001038481.1	0.28	4	12221245	12225467	ENSDART00000046344	0.36	podocalyxin-like [Danio rerio]
31	Contig0650	019B2C05r1	ABD77526.1	0.08	4	12291198	12297301	ENSDART00000014153	0.1	hypothetical protein [Ictalurus punctatus]
31	Contig0650	021B1E06f1	XP_001955449.1	1	4	12518503	12520414	ENSDART00000044154	0.66	GF18772 [Drosophila ananassae]
31	Contig0650	024A2D06f1	XP_001496314.2	0.21	4	12561555	12588566	ENSDART00000048391	0.28	PREDICTED: v-raf murine sarcoma viral oncogene homolog B1 [Equus caballus]
31	Contig0650	092A2G08r1	XP_001496314.2	0.22	4	12561821	12588538	ENSDART00000023894	0.28	PREDICTED: v-raf murine sarcoma viral oncogene homolog B1 [Equus caballus]
5	Contig1697	088B2G10r1	AAH95647.1	0.23	4	15352218	15360903	ENSDART00000067040	0.31	Si:dkey-180p18.9 protein [Danio rerio]
5	Contig1697	039B2D09f1	NP_958881.1	0.12	4	15378139	15399639	ENSDART00000038642	0.18	solute carrier family 26, member 5 [Danio rerio]
8	Contig1351	109A2G02r1	Q9PUE4.2	0.22	4	16429254	16441801	ENSDART00000043660	0.29	COPG2_DANRE Coatomer subunit gamma-2 (Gamma-2-coat protein) (Gamma-2-COP)
5	Contig1697	039B2D09r1	XP_689471.3	0.1	4	17636721	17655061	ENSDART00000017726	0.14	PREDICTED: ethanolamine kinase-like isoform 1 [Danio rerio]
12	Contig1254	012A2D11r1	NP_001038468.2	0.28	4	19241789	19254197	ENSDART00000045639	0.36	Rad50-interacting protein 1-like [Danio rerio]
65	Contig0200	043B2C07r1	NP_001020698.1	0.07	4	19339304	19348179	ENSDART00000066984	0.27	hypothetical protein LOC563220 isoform 1 [Danio rerio]
65	Contig0200	088B2E02f1	CAG13995.1	0.06	4	19547897	19563307	ENSDART00000007599	0.12	unnamed protein product [Tetraodon nigroviridis]
12	Contig1254	058B2F04f1	CAF91664.1	0.19	4	19547897	19563307	ENSDART00000007599	0.47	unnamed protein product [Tetraodon nigroviridis]
17	Contig1038	060A1H07r1	CAI11852.1	0.09	4	21515368	21543005	ENSDART00000066932	0.14	novel protein (zgc:56119) [Danio rerio]
17	Contig1038	007A2B06f1	XP_001331201.2	0.45	4	21547823	21572476	ENSDART00000066934	0.53	PREDICTED: inter-alpha (globulin) inhibitor H5 [Danio rerio]
4	Contig2896	047B1C09f1	ABC75562.1	0.25	4	21787551	21811952	ENSDART00000003247	0.27	6-phosphofructo-2-kinase/fructose-2,6-biphosphatase 3 [Ictalurus punctatus]
4	Contig2896	053B2G08f1	NP_001018458.1	0.26	4	22166109	22185186	ENSDART00000066948	0.46	hypothetical protein LOC553649 [Danio rerio]
32	Contig0012	048B1G06r1	NP_001074268.1	0.22	4	22457925	22477253	ENSDART00000039877	0.29	hypothetical protein LOC557149 [Danio rerio]
32	Contig0012	055B1A09f1	CAG29218.1	0.09	4	22719588	22738288	ENSDART00000078125	0.14	alpha-2,8-sialyltransferase [Takifugu rubripes]
62	Contig0074	103B1E10r1	XP_001919369.1	0.2	4	24117142	24122835	ENSDART00000076037	0.25	PREDICTED: similar to asparagine-linked glycosylation 10 homolog (yeast, alpha-1,2-glucosyltransferase) [Danio rerio]
62	Contig0074	029A1D08r1	XP_001112198.1	0.1	4	24472958	24502055	ENSDART00000042576	0.14	PREDICTED: similar to death-inducing-protein [Macaca mulatta]
25	Contig0300	010B1E06r1	XP_001341736.2	0.27	4	27832569	27952342	ENSDART00000009768	0.27	PREDICTED: similar to membrane associated guanylate kinase, WW and PDZ domain containing 2 [Danio rerio]
6	Contig1361	075A2F11f1	XP_001345254.2	0.17	4	30170415	30182423	ENSDART00000077572	0.26	PREDICTED: similar to hemicentin 1 [Danio rerio]
8	Contig0489	034A2F09f1	CAG12074.1	0.09	4	30210640	30224243	ENSDART00000017572	0.11	unnamed protein product [Tetraodon nigroviridis]
62	Contig0074	055B2C03f1	XP_001340054.2	0.17	4	32899243	32999381	ENSDART00000055274	0.3	PREDICTED: similar to copine VIII, partial [Danio rerio]
34	Contig0757	106B1A01f1	ABC75546.1	0.1	4	34278563	34285185	ENSDART00000056583	0.12	chaperonin containing TCP1 subunit 2 beta [Ictalurus punctatus]
17	Contig0345	008A2E03f1	XP_001923183.1	0.26	5	1000252	1024390	ENSDART00000013063	0.34	PREDICTED: hypothetical protein LOC796505 [Danio rerio]
17	Contig0345	076A2A05f1	XP_700122.3	0.1	5	1103551	1143777	ENSDART00000091932	0.14	PREDICTED: similar to Beta-glucuronidase [Danio rerio]
5	Contig1732	101A1B04r1	NP_001121995.1	0.22	5	5179916	5238007	ENSDART00000081411	0.29	hypothetical protein LOC553405 [Danio rerio]
5	Contig1732	007A2G03f1	CAG08540.1	0.28	5	5455097	5483581	ENSDART00000023101	0.32	unnamed protein product [Tetraodon nigroviridis]
5	Contig1732	007A2G03r1	XP_001333162.2	0.12	5	5834676	5860623	ENSDART00000099675	0.17	PREDICTED: novel protein similar to vertebrate topoisomerase (DNA) III beta (TOP3B) [Danio rerio]
48	Contig0029	077A2E07r1	XP_699446.3	0.25	5	6796191	6810247	ENSDART00000090796	0.5	PREDICTED: similar to CXXC-type zinc finger protein 6 (Leukemia-associated protein with a CXXC domain) [Danio rerio]
71	Contig0072	090B1B06r1	CAG08379.1	0.27	5	11605305	11635387	ENSDART00000088408	0.25	unnamed protein product [Tetraodon nigroviridis]
71	Contig0072	023A2E03f1	EDL14230.1	0.22	5	11735169	11744313	ENSDART00000020908	0.29	mCG115432 [Mus musculus]
10	Contig0529	054A2B08f1	CAG04229.1	0.38	5	13788737	13803051	ENSDART00000049003	0.67	unnamed protein product [Tetraodon nigroviridis]
27	Contig0893	019A1H02f1	XP_687304.3	0.21	5	14634752	14681391	ENSDART00000040419	0.07	PREDICTED: ATP-binding cassette, sub-family A (ABC1), member 1A [Danio rerio]
9	Contig0255	103A2E10f1	CAG08509.1	0.06	5	15688446	15705462	ENSDART00000098727	0.09	unnamed protein product [Tetraodon nigroviridis]
9	Contig0255	001B1D04f1	XP_687570.2	0.13	5	15690833	15705372	ENSDART00000079395	0.18	PREDICTED: similar to SV2 related protein [Danio rerio]
48	Contig0029	107B2G07r1	XP_001921323.1	0.24	5	15797000	15830032	ENSDART00000079332	0.24	PREDICTED: slingshot homolog 2 [Danio rerio]
36	Contig0107	019A2A08r1	EDL15608.1	0.49	5	15981431	15982594	ENSDART00000051608	0.15	oligodendrocyte myelin glycoprotein [Mus musculus]
9	Contig0255	074B1F04r1	XP_001334912.2	0.74	5	15981431	15982594	ENSDART00000051608	0.91	PREDICTED: similar to Podocan-like protein 1 [Danio rerio]
8	Contig0292	051A1C11f1	XP_001516319.1	0.06	5	16797803	16804969	ENSDART00000079197	0.16	PREDICTED: similar to butyrophilin-like 9, partial [Ornithorhynchus anatinus]
2	Contig2875	073A2F08r1	CAM46896.1	0.33	5	17620236	17641347	ENSDART00000098604	0.4	novel protein similar to vertebrate ADAM metallopeptidase domain 28 (ADAM28) [Danio rerio]
2	Contig2875	073A2B12r1	CAM46896.1	0.32	5	17622018	17639621	ENSDART00000051481	0.38	novel protein similar to vertebrate ADAM metallopeptidase domain 28 (ADAM28) [Danio rerio]
6	Contig1993	046B1F11r1	NP_001091660.1	0.14	5	19287707	19299906	ENSDART00000079049	0.18	N-acetylated alpha-linked acidic dipeptidase-like 1 [Danio rerio]
6	Contig1993	110A2D03f1	CAM14037.1	0.13	5	19361191	19376714	ENSDART00000078983	0.2	novel protein [Danio rerio]
7	Contig1171	047B2G10f1	XP_520396.2	0.15	5	21080273	21272122	ENSDART00000047719	0.2	PREDICTED: calcium channel, voltage-dependent, L type, alpha 1B subunit [Pan troglodytes]
7	Contig1171	075A2F08f1	CAF93568.1	0.13	5	21274977	21298606	ENSDART00000098364	0.12	unnamed protein product [Tetraodon nigroviridis]
27	Contig0336	064A1B01r1	XP_694648.3	0.15	5	22204268	22263915	ENSDART00000086734	0.2	PREDICTED: similar to pleckstrin homology-like domain, family B, member 1 [Danio rerio]
11	Contig0558	079B2A08r1	XP_698830.3	0.7	5	22204268	22263915	ENSDART00000086734	0.1	PREDICTED: similar to mKIAA0638 protein [Danio rerio]
27	Contig0336	028A2G02f1	NP_958867.1	0.08	5	22279316	22293716	ENSDART00000014666	0.16	archain 1 [Danio rerio]
11	Contig0558	075A2D05r1	CAG06489.1	0.13	5	22391600	22392806	ENSDART00000098274	0.09	unnamed protein product [Tetraodon nigroviridis]
27	Contig0336	028A2G02r1	XP_687685.2	0.2	5	22412379	22449552	ENSDART00000086610	0.27	PREDICTED: similar to ATP-binding cassette sub-family G member 4 isoform 1 [Danio rerio]
27	Contig0336	106A1C08f1	NP_001017884.1	0.12	5	22479152	22481460	ENSDART00000016709	0.19	hypothetical protein LOC550583 [Danio rerio]
9	Contig0255	001B1D04r1	NP_001017800.1	0.15	5	23632465	23641259	ENSDART00000036235	0.2	hypothetical protein LOC550498 [Danio rerio]
57	Contig0442	072A2C12f1	NP_001071269.1	0.76	5	24134209	24135000	ENSDART00000098045	0.89	growth arrest-specific 1b [Danio rerio]
57	Contig0442	095A1H03f1	NP_001018175.1	0.28	5	24152045	24168948	ENSDART00000023977	0.39	hypothetical protein LOC553942 [Danio rerio]
15	Contig1106	011B2A05f1	XP_856209.1	0.17	5	27538201	27541452	ENSDART00000061149	0.21	PREDICTED: similar to tubulin, beta, 2 isoform 2 [Canis familiaris]
54	Contig0403	004B2B08f1	XP_001341899.2	0.11	5	28320712	28335608	ENSDART00000017451	0.16	PREDICTED: CDP-diacylglycerol synthase 1-like [Danio rerio]
54	Contig0403	094A1G09f1	NP_001098749.1	0.07	5	28670127	28688584	ENSDART00000076929	0.11	protein kinase, cGMP-dependent, type II [Danio rerio]
54	Contig0403	045B2G07f1	XP_517195.2	0.12	5	28693070	28721352	ENSDART00000085388	0.17	PREDICTED: similar to Chromosome 4 open reading frame 22 isoform 2 [Pan troglodytes]
54	Contig0403	053A2A03f1	XP_517195.2	0.15	5	28704827	28721352	ENSDART00000097872	0.2	PREDICTED: similar to Chromosome 4 open reading frame 22 isoform 2 [Pan troglodytes]
8	Contig0292	042A1E03f1	NP_001017401.1	0.19	5	29799838	29806368	ENSDART00000076800	0.25	hypothetical protein LOC407699 [Danio rerio]
8	Contig0292	058A1G09f1	XP_001921896.1	0.12	5	30349742	30350904	ENSDART00000097760	0.14	PREDICTED: hypothetical protein [Danio rerio]
9	Contig1671	087B2C01f1	AAI42834.1	0.1	5	30500350	30507960	ENSDART00000097754	0.16	Si:ch211-139a5.6 protein [Danio rerio]
9	Contig1671	004B2C07f1	JC8038	0.17	5	31270331	31278165	ENSDART00000049900	0.23	22K smooth muscle cell-specific protein SM22alpha - zebra fish
5	Contig0896	075A2E07f1	NP_571033.1	0.27	5	31666411	31672730	ENSDART00000097687	0.34	deltaB [Danio rerio]
5	Contig0896	031B1C11f1	NP_001005390.1	0.19	5	31701294	31716940	ENSDART00000015240	0.25	calpain, small subunit 1 [Danio rerio]
71	Contig0072	075B2F04r1	NP_058785.2	0.14	5	32038496	32096168	ENSDART00000011399	0.21	ephrin B1 [Rattus norvegicus]
18	Contig0541	083A1B09r1	NP_001121812.1	0.37	5	34057911	34172744	ENSDART00000084069	0.49	hypothetical protein LOC563030 [Danio rerio]
18	Contig0541	043A1F08f1	CAG07878.1	0.2	5	34184126	34260638	ENSDART00000084024	0.26	unnamed protein product [Tetraodon nigroviridis]
18	Contig0541	081A2C12f1	CAQ13753.1	0.2	5	34336227	34354893	ENSDART00000083937	0.27	novel protein similar to vertebrate polymerase (DNA directed) kappa (POLK) [Danio rerio]
15	Contig1130	018B1C12f1	NP_997881.1	0.18	5	35075305	35220502	ENSDART00000041412	0.24	SWI/SNF related, matrix associated, actin dependent regulator of chromatin, subfamily a, member 2 [Danio rerio]
15	Contig1130	075A2H05f1	CAM14466.1	0.58	5	35421070	35458720	ENSDART00000084370	0.57	novel protein similar to vertebrate ankyrin repeat domain 15 (ANKRD15) [Danio rerio]
12	Contig0972	043B1D04r1	EDL05347.1	0.24	5	37427461	37431559	ENSDART00000097615	0.31	MOB1, Mps One Binder kinase activator-like 1A (yeast), isoform CRA_b [Mus musculus]
12	Contig0972	075A1G01r1	AAI29304.1	0.27	5	37454995	37475865	ENSDART00000039973	0.35	Zgc:110543 [Danio rerio]
11	Contig1778	059A1B08r1	CAF98502.1	0.12	5	38166067	38180192	ENSDART00000083731	0.15	unnamed protein product [Tetraodon nigroviridis]
11	Contig1778	059A1A08r1	CAF98502.1	0.12	5	38166299	38177116	ENSDART00000083755	0.15	unnamed protein product [Tetraodon nigroviridis]
11	Contig1778	083A1A02f1	CAM56707.1	0.18	5	38337290	38441393	ENSDART00000051139	0.23	novel protein (zgc:56355) [Danio rerio]
11	Contig1778	011B2E09r1	CAF98508.1	0.15	5	38345648	38441387	ENSDART00000097571	0.2	unnamed protein product [Tetraodon nigroviridis]
15	Contig0532	104B1B12r1	XP_001512597.1	0.07	5	38676526	38681895	ENSDART00000051092	0.07	PREDICTED: similar to RIO kinase 2 (yeast) [Ornithorhynchus anatinus]
20	Contig1621	111A1C06f1	NP_998719.2	0.17	5	38676526	38681895	ENSDART00000051092	0.23	RIO kinase 2 [Danio rerio]
15	Contig0532	081A2G03f1	NP_001103995.1	0.13	5	38684128	38712029	ENSDART00000083644	0.15	hypothetical protein LOC569543 [Danio rerio]
20	Contig1621	100B1E06r1	NP_001103995.1	0.1	5	38684128	38712029	ENSDART00000083644	0.15	hypothetical protein LOC569543 [Danio rerio]
15	Contig0532	007B1D07f1	XP_001498145.2	0.23	5	38801014	38811205	ENSDART00000023779	0.3	PREDICTED: similar to valosin [Equus caballus]
15	Contig0532	109A1E07r1	CAM13140.1	0.12	5	38812273	38824994	ENSDART00000039369	0.17	novel protein (zgc:109717) [Danio rerio]
15	Contig0532	020A2F04f1	BAG60705.1	0.21	5	38826801	38835662	ENSDART00000051081	0.27	unnamed protein product [Homo sapiens]
20	Contig1621	086A2D09f1	BAA06711.1	0.12	5	39014038	39061112	ENSDART00000074796	0.13	natriuretic peptide receptor type-C [Anguilla japonica]
54	Contig0403	006A2F08f1	NP_001093476.1	0.33	5	40027924	40046607	ENSDART00000097525	0.42	hypothetical protein LOC562372 [Danio rerio]
54	Contig0403	084A1F12f1	XP_001921741.1	0.28	5	40160172	40182278	ENSDART00000097524	0.36	PREDICTED: similar to WD repeat and FYVE domain-containing protein 3 (Autophagy-linked FYVE protein) (Alfy), partial [Danio rerio]
40	Contig0097	080B2D03f1	NP_001123869.1	0.08	5	42964994	43024866	ENSDART00000083203	0.12	hypothetical protein LOC556154 [Danio rerio]
15	Contig1106	003A2F01f1	XP_001919962.1	0.13	5	42964994	43024866	ENSDART00000083203	0.18	PREDICTED: similar to MAM domain containing 2, partial [Danio rerio]
40	Contig0097	061B2F05r1	AAZ94260.1	1	5	43052740	43078961	ENSDART00000050983	0.37	immune related protein [Spodoptera frugiperda]
15	Contig1106	058B1A09f1	XP_001516227.1	0.11	5	43146962	43159642	ENSDART00000083176	0.17	PREDICTED: similar to Chromosome 9 open reading frame 61, partial [Ornithorhynchus anatinus]
15	Contig1106	008A1F03f1	XP_001343372.1	0.14	5	43195749	43228936	ENSDART00000006640	0.37	PREDICTED: similar to Amyloid beta A4 precursor protein-binding family A member 1 (Neuron-specific X11 protein) (Neuronal Munc18-1-interacting protein 1) (Mint-1) (Adapter protein X11alpha) [Danio rerio]
37	Contig1363	046A1B05r1	CAC82653.1	0.23	5	43900622	43927525	ENSDART00000074731	0.29	tumor necrosis factor receptor associate factor-2 [Carassius auratus]
37	Contig1363	110A2E03f1	XP_687804.3	0.08	5	43938123	43952904	ENSDART00000083406	0.12	PREDICTED: similar to B-box and SPRY domain containing [Danio rerio]
23	Contig0142	030B1E03f1	NP_001001845.1	0.12	5	47613125	47872913	ENSDART00000008043	0.28	G protein-coupled receptor 98 [Danio rerio]
23	Contig0142	074B2F06r1	NP_001116739.1	0.76	5	47891838	47896610	ENSDART00000083229	0.93	hypothetical protein LOC563823 [Danio rerio]
36	Contig0107	031A2G10r1	CAG02991.1	0.08	5	48987371	49012435	ENSDART00000097427	0.12	unnamed protein product [Tetraodon nigroviridis]
12	Contig1324	040A2D12f1	CAM56403.1	0.21	5	49395838	49443337	ENSDART00000014049	0.38	WD repeat domain 36 [Danio rerio]
28	Contig0446	020B2B04r1	Q1LXV8	0.18	5	52244123	52248672	ENSDART00000050932	0.25	TM136_BRARE Transmembrane protein 136
17	Contig0549	055B2F06f1	CAM16643.1	0.14	5	54493027	54520323	ENSDART00000082952	0.22	novel protein similar to vertebrate Williams-Beuren syndrome chromosome region 16 (WBSCR16) [Danio rerio]
17	Contig0549	047A2E03f1	NP_001077030.2	0.06	5	55939432	55948954	ENSDART00000018422	0.1	hypothetical protein LOC567306 [Danio rerio]
14	Contig0526	036A1F09f1	XP_695298.3	0.12	5	56016767	56049326	ENSDART00000082872	0.2	PREDICTED: si:dkey-197m14.4 [Danio rerio]
17	Contig0549	046A1A05r1	XP_695298.3	0.08	5	56016767	56049326	ENSDART00000082872	0.12	PREDICTED: si:dkey-197m14.4 [Danio rerio]
51	Contig0040	033A1F06f1	CAG12410.1	0.21	5	56500016	56500811	ENSDART00000048395	0.28	unnamed protein product [Tetraodon nigroviridis]
51	Contig0040	048A2D05r1	XP_001919115.1	0.26	5	56564568	56755054	ENSDART00000083684	0.35	PREDICTED: similar to Pappalysin-1 precursor (Pregnancy-associated plasma protein A) (PAPP-A) (Insulin-like growth factor-dependent IGF-binding protein 4 protease) (IGF-dependent IGFBP-4 protease) (IGFBP-4ase) [Danio rerio]
51	Contig0040	009A1G01r1	XP_001921376.1	0.09	5	56989456	57002337	ENSDART00000026067	0.11	PREDICTED: similar to LSFR1 protein [Danio rerio]
40	Contig0097	002B2C04r1	XP_001919226.1	0.06	5	57138306	57186848	ENSDART00000097325	0.12	PREDICTED: similar to complement component C5-1 [Danio rerio]
40	Contig0097	031B1G01f1	XP_001919236.1	0.06	5	57199187	57230472	ENSDART00000028291	0.1	PREDICTED: similar to centrosomal protein 110kDa [Danio rerio]
51	Contig0040	001B1E04r1	NP_001116097.1	0.11	5	57508469	57509766	ENSDART00000043397	0.16	hypothetical protein LOC100142649 [Danio rerio]
51	Contig0040	091A2E08f1	CAG08140.1	0.08	5	57517614	57520896	ENSDART00000044647	0.11	unnamed protein product [Tetraodon nigroviridis]
19	Contig0627	050B1E12f1	NP_571377.2	0.12	5	58506261	58609461	ENSDART00000050855	0.17	notch homolog 1b [Danio rerio]
19	Contig0627	077B2D11f1	CAG08131.1	0.16	5	58537726	58609202	ENSDART00000073877	0.21	unnamed protein product [Tetraodon nigroviridis]
19	Contig0627	042B1B01r1	NP_997963.1	0.19	5	59256489	59274480	ENSDART00000019648	0.26	solute carrier family 2, (facilitated glucose transporter), member 8 [Danio rerio]
19	Contig0627	036B1G01r1	NP_955848.1	0.18	5	59446510	59480351	ENSDART00000050847	0.42	glycine dehydrogenase (decarboxylating) [Danio rerio]
15	Contig1106	058B1A09r1	NP_001118071.1	0.08	5	59555278	59569280	ENSDART00000067541	0.12	prolactin receptor [Oncorhynchus mykiss]
10	Contig0529	031A2H01f1	XP_696942.2	0.19	5	60811118	60818525	ENSDART00000097266	0.23	PREDICTED: wu:fb10b08 [Danio rerio]
40	Contig0097	074A1C10r1	CAM13324.1	0.06	5	62023456	62041143	ENSDART00000036845	0.1	mitogen-activated protein kinase-activated protein kinase 5 [Danio rerio]
8	Contig1262	073B1A10r1	EDL77557.1	0.16	5	63183957	63233362	ENSDART00000097222	0.2	a disintegrin-like and metallopeptidase (reprolysin type) with thrombospondin type 1 motif, 7 (predicted) [Rattus norvegicus]
8	Contig1262	045B1D11r1	CAF99891.1	0.08	5	63183978	63219864	ENSDART00000097221	0.07	unnamed protein product [Tetraodon nigroviridis]
27	Contig0893	087A1B02r1	CAM17552.1	0.07	5	63535566	63580677	ENSDART00000097216	0.14	solute carrier family 44, member 1 [Mus musculus]
27	Contig0893	104A1C06r1	XP_700316.2	0.31	5	63535761	63582562	ENSDART00000011944	0.63	PREDICTED: similar to CDW92 antigen, partial [Danio rerio]
12	Contig1324	042B1D03r1	CAM15799.1	0.51	5	65117737	65201892	ENSDART00000085314	0.67	novel protein similar to vertebrate furin (paired basic amino acid cleaving enzyme) (FURIN) [Danio rerio]
51	Contig0040	058B1H04r1	NP_001071073.1	0.24	5	69637417	69644426	ENSDART00000082847	0.3	hypothetical protein LOC559300 [Danio rerio]
28	Contig0446	070B2B11r1	NP_001116490.1	0.18	5	69658896	69687497	ENSDART00000097160	0.24	coiled-coil domain containing 15 [Xenopus tropicalis]
14	Contig0526	069A1D11r1	XP_001026582.1	0.06	5	70102699	70140488	ENSDART00000082965	0.06	hypothetical protein TTHERM_00332150 [Tetrahymena thermophila SB210]
34	Contig0460	042A1D02r1	EDL75379.1	0.09	6	5787420	5809270	ENSDART00000081850	0.13	similar to 1700029B21Rik protein, isoform CRA_a [Rattus norvegicus]
38	Contig0518	040B2E12f1	NP_990060.1	0.09	6	7367688	7455280	ENSDART00000049384	0.15	regucalcin [Gallus gallus]
38	Contig0518	003B1E04r1	XP_001514577.1	0.09	6	7586527	7724421	ENSDART00000022620	0.22	PREDICTED: similar to kalirin, RhoGEF kinase [Ornithorhynchus anatinus]
38	Contig0518	040B2E12r1	XP_686613.1	0.1	6	7811212	7832003	ENSDART00000091370	0.14	PREDICTED: similar to mitogen-activated protein kinase kinase kinase 2 [Danio rerio]
38	Contig0518	045B2F06f1	NP_001106808.1	0.22	6	7837523	7850128	ENSDART00000081309	0.29	hypothetical protein LOC558396 [Danio rerio]
38	Contig0518	003B1E04f1	XP_001921606.1	0.09	6	8117213	8133931	ENSDART00000034421	0.13	PREDICTED: similar to Serine/threonine-protein kinase PFTAIRE-2 (Serine/threonine-protein kinase ALS2CR7) (Amyotrophic lateral sclerosis 2 chromosomal region candidate gene 7 protein homolog) [Danio rerio]
38	Contig0518	020B2G12r1	NP_001104719.1	0.06	6	8588903	8599664	ENSDART00000081393	0.09	hypothetical protein LOC100006122 [Danio rerio]
7	Contig1785	077B2C02f1	CAG01338.1	0.25	6	11415332	11479132	ENSDART00000090266	0.31	unnamed protein product [Tetraodon nigroviridis]
55	Contig0885	102A2F07f1	CAG05928.1	0.13	6	11576610	11605059	ENSDART00000090215	0.2	unnamed protein product [Tetraodon nigroviridis]
82	Contig0166	053B2D03f1	NP_001034906.1	0.13	6	11900209	11953910	ENSDART00000056764	0.2	bone morphogenetic protein receptor, type II a (serine/threonine kinase) [Danio rerio]
7	Contig1785	077B2C02r1	NP_001034906.1	0.47	6	11900209	11953910	ENSDART00000056764	0.46	bone morphogenetic protein receptor, type II a (serine/threonine kinase) [Danio rerio]
82	Contig0166	061A1C03r1	NP_963881.1	0.14	6	11973310	12010515	ENSDART00000080408	0.19	islet cell autoantigen [Danio rerio]
82	Contig0166	087A1A05f1	EDL39750.1	0.36	6	12078989	12092289	ENSDART00000013781	0.46	minichromosome maintenance deficient 6 (MIS5 homolog, S. pombe) (S. cerevisiae), isoform CRA_a [Mus musculus]
55	Contig0885	008A2E07r1	Q66JY2.2	0.23	6	12323004	12344921	ENSDART00000089725	0.28	YB008_MOUSE Uncharacterized protein FLJ20309 homolog
2	Contig3171	070A2D09f1	XP_001923700.1	0.17	6	14852511	14885612	ENSDART00000104671	0.23	PREDICTED: similar to melanophilin b [Danio rerio]
2	Contig3171	109B2C10f1	XP_001788943.1	0.16	6	15311347	15465314	ENSDART00000089445	0.2	PREDICTED: similar to centaurin, gamma 2 [Bos taurus]
4	Contig3027	006A1C06r1	NP_571148.1	0.28	6	16631172	16689503	ENSDART00000038990	0.37	Janus kinase 1 [Danio rerio]
15	Contig1120	001B1G11r1	XP_001516663.1	0.17	6	17589209	17667355	ENSDART00000004530	0.27	PREDICTED: similar to olfactory receptor MOR218-3 [Ornithorhynchus anatinus]
15	Contig1120	063B1D08r1	CAG11578.1	0.36	6	17676514	17682985	ENSDART00000074332	0.45	unnamed protein product [Tetraodon nigroviridis]
4	Contig2342	035B1G06f1	XP_001513300.1	0.25	6	18250635	18271546	ENSDART00000011863	0.33	PREDICTED: similar to High density lipoprotein (HDL) binding protein [Ornithorhynchus anatinus]
4	Contig2342	035B1G06r1	NP_001032187.1	0.28	6	18482159	18485993	ENSDART00000073883	0.37	hypothetical protein LOC567734 [Danio rerio]
23	Contig0152	027A1E10r1	AAI63299.1	0.48	6	19352038	19359395	ENSDART00000088914	0.57	Angiomotin like 2 [Danio rerio]
82	Contig0166	014A1E10f1	XP_691063.1	0.13	6	19379246	19408659	ENSDART00000046751	0.07	PREDICTED: similar to mSin3A-associated protein 130 [Danio rerio]
23	Contig0152	060B1G09f1	EDK97034.1	0.09	6	19379249	19408659	ENSDART00000065266	0.1	Sin3A associated protein, 130kDa, isoform CRA_b [Mus musculus]
82	Contig0166	102B1C01f1	XP_694393.2	0.26	6	19414447	19471282	ENSDART00000065268	0.33	PREDICTED: similar to myosin VIIA [Danio rerio]
9	Contig1879	040A1D12r1	NP_001107938.1	0.21	6	27738415	27752145	ENSDART00000066708	0.34	hypothetical protein LOC100000381 [Danio rerio]
9	Contig1879	059B1C03r1	CAE30382.2	0.07	6	27851966	27856647	ENSDART00000076061	0.24	novel protein similar to human transforming growth factor alpha (TGFA) [Danio rerio]
9	Contig1879	112A2D04f1	NP_001002200.1	0.18	6	27877002	27882070	ENSDART00000039091	0.32	TruB pseudouridine (psi) synthase homolog 2 [Danio rerio]
9	Contig1879	036A1C12r1	CAE30379.1	0.1	6	27899935	27911236	ENSDART00000103768	0.2	novel protein similar to human ectonucleoside triphosphate diphosphohydrolase 2 (ENTPD2) [Danio rerio]
7	Contig1428	012B2G02r1	NP_001004533.1	0.13	6	27973274	27988633	ENSDART00000103757	0.19	solute carrier family 6 (neurotransmitter transporter, GABA), member 13 [Danio rerio]
7	Contig1428	020A1F05f1	XP_001923379.1	0.2	6	28254289	28296065	ENSDART00000002158	0.34	PREDICTED: similar to mutant Ca2+-dependent secretion activator isoform 2 [Danio rerio]
17	Contig0531	110A1C07r1	Q90334	0.72	6	28810740	28827665	ENSDART00000050114	0.88	ITR_CATCO Isotocin receptor (ITR)
17	Contig0531	076B2F06f1	XP_001341692.2	1	6	28918034	28926822	ENSDART00000007281	1	PREDICTED: similar to glutamate receptor, metabotropic 2 [Danio rerio]
27	Contig0690	086A2B04f1	XP_414430.1	0.27	6	30942469	30971768	ENSDART00000064878	0.35	PREDICTED: similar to CDNA sequence BC049816 [Gallus gallus]
27	Contig0690	100A2F04f1	NP_001103841.1	0.22	6	31421325	31431629	ENSDART00000075486	0.29	protein phosphatase 4, regulatory subunit 2b [Danio rerio]
32	Contig1007	108B2A09f1	XP_001918627.1	0.28	6	33249202	33274333	ENSDART00000075361	0.36	PREDICTED: hypothetical protein [Danio rerio]
32	Contig1007	038B2B09r1	ABC87983.1	0.07	6	33410859	33432261	ENSDART00000084334	0.11	prostacyclin synthase [Pimephales promelas]
21	Contig0253	067B1G07r1	CAQ15203.1	0.23	6	34109255	34203838	ENSDART00000084193	0.3	novel protein similar to human membrane-associated guanylate kinase-related (MAGI-3) (MAGI-3) [Danio rerio]
21	Contig0253	022B2D04f1	XP_001337172.2	0.08	6	34393032	34453791	ENSDART00000044487	0.12	PREDICTED: similar to membrane-associated guanylate kinase-related MAGI-3, partial [Danio rerio]
15	Contig0927	054B1F10f1	XP_684267.1	0.06	6	35790229	35809554	ENSDART00000023506	0.17	PREDICTED: similar to solute carrier family 16 (monocarboxylic acid transporters), member 1 [Danio rerio]
15	Contig0927	101A2G11f1	AAH54660.1	0.08	6	35814127	35819177	ENSDART00000011876	0.07	Sycp1 protein [Danio rerio]
7	Contig1336	034B1D07r1	NP_001120316.1	0.15	6	40976298	40994959	ENSDART00000018971	0.2	hypothetical protein LOC100145378 [Xenopus tropicalis]
7	Contig1336	106B2B10r1	AAT02159.1	0.52	6	41594373	41596897	ENSDART00000053126	0.59	arylalkylamine N-acetyltransferase [Sparus aurata]
27	Contig0690	023A1C06f1	XP_684096.3	0.25	6	44889726	44973651	ENSDART00000102910	0.33	PREDICTED: similar to Contactin-3 precursor (Brain-derived immunoglobulin superfamily protein 1) (BIG-1) [Danio rerio]
19	Contig0096	104B1F04f1	NP_001018457.1	0.4	6	45115656	45132834	ENSDART00000031016	0.5	cleavage and polyadenylation specific factor 3-like [Danio rerio]
19	Contig0096	074B1A04r1	CAG03814.1	0.1	6	45175682	45232502	ENSDART00000083289	0.15	unnamed protein product [Tetraodon nigroviridis]
37	Contig0027	028B1E03r1	XP_001338022.1	0.29	6	46343902	46348922	ENSDART00000057325	0.37	PREDICTED: similar to calcium channel gamma 4 subunit [Danio rerio]
37	Contig0027	009A1D10f1	NP_001071047.1	0.06	6	46415596	46444061	ENSDART00000074256	0.07	protein phosphatase 1, regulatory subunit 12C [Danio rerio]
37	Contig0027	112A2D06f1	AAI35356.1	0.08	6	46932381	46945972	ENSDART00000017596	0.11	LOC549535 protein [Xenopus tropicalis]
37	Contig0027	035A2F12f1	NP_001004000.1	0.32	6	46947160	46973328	ENSDART00000038818	0.44	golgi associated, gamma adaptin ear containing, ARF binding protein 1 [Danio rerio]
34	Contig0460	039B2G07r1	3CWB	0.24	6	48595179	48603630	ENSDART00000055504	0.32	D Chain D, Chicken Cytochrome Bc1 Complex Inhibited By An Iodinated Analogue Of The Polyketide Crocacin-D
4	Contig3027	026B2A03f1	CAG11574.1	0.17	6	51046463	51137510	ENSDART00000102554	0.2	unnamed protein product [Tetraodon nigroviridis]
14	Contig0369	069B2F05r1	AAH83039.1	0.11	6	51184632	51196642	ENSDART00000008081	0.12	LOC494867 protein [Xenopus laevis]
14	Contig0369	078A2H10f1	XP_663548.1	1	6	51279373	51294258	ENSDART00000082927	0.07	hypothetical protein AN5944.2 [Aspergillus nidulans FGSC A4]
34	Contig0460	110B2D09f1	CAF96000.1	0.14	6	52649521	52662440	ENSDART00000073865	0.19	unnamed protein product [Tetraodon nigroviridis]
16	Contig0424	075B1H08r1	CAE51052.2	0.1	6	53315252	53323199	ENSDART00000001803	0.15	translocase of outer mitochondrial membrane 34 [Danio rerio]
16	Contig0424	049B1A01f1	XP_699731.3	0.18	6	53351806	53410649	ENSDART00000014819	0.24	PREDICTED: family with sequence similarity 62 (C2 domain containing), member A [Danio rerio]
64	Contig0281	090B1G04r1	XP_001334237.2	0.18	7	3625374	3727871	ENSDART00000029964	0.22	PREDICTED: similar to PACE4AIIa [Danio rerio]
13	Contig0815	024B2D11r1	XP_001332535.1	0.18	7	4309523	4310470	ENSDART00000078611	0.24	PREDICTED: hypothetical protein [Danio rerio]
13	Contig0815	044B2B09f1	NP_001013322.1	1	7	4483898	4485780	ENSDART00000057101	0.15	hypothetical protein LOC503710 [Danio rerio]
64	Contig0281	030B2A07r1	XP_413855.1	0.18	7	6008060	6042163	ENSDART00000058084	0.1	PREDICTED: similar to Fumarylacetoacetase (Fumarylacetoacetate hydrolase) (Beta-diketonase) (FAA) [Gallus gallus]
64	Contig0281	072B1A12f1	NP_998560.1	0.11	7	7322937	7336199	ENSDART00000102436	0.16	acid cluster protein 33 [Danio rerio]
26	Contig0146	076B2B06r1	NP_001070636.1	0.09	7	8890835	8905485	ENSDART00000086466	0.14	hypothetical protein LOC565512 [Danio rerio]
7	Contig1051	034A2D09r1	AAI55144.1	0.14	7	8890835	8905485	ENSDART00000086466	0.26	Si:dkey-218f9.5 protein [Danio rerio]
13	Contig0752	062B1A11f1	NP_001120951.1	0.21	7	8920830	8925156	ENSDART00000076300	0.29	hypothetical protein LOC100151764 [Danio rerio]
7	Contig1051	051B2A12f1	AAS45170.1	0.38	7	8920830	8925026	ENSDART00000102313	0.43	bloodthirsty [Notothenia coriiceps]
26	Contig0146	090B1G02f1	NP_001120951.1	0.38	7	8920902	8925011	ENSDART00000015045	0.49	hypothetical protein LOC100151764 [Danio rerio]
38	Contig0206	044A1D07r1	XP_699830.3	0.54	7	8920902	8925011	ENSDART00000015045	0.62	PREDICTED: similar to bloodthirsty [Danio rerio]
9	Contig0952	072B1D04r1	AAL35542.1	0.53	7	11205680	11208806	ENSDART00000101745	0.06	novel immune-type receptor 1 [Ictalurus punctatus]
9	Contig0952	087B1D10f1	AAL35552.1	0.51	7	11226268	11229285	ENSDART00000101701	0.13	novel immune-type receptor 11 [Ictalurus punctatus]
14	Contig0581	048A1G04r1	AAL01590.1	0.55	7	11226697	11229143	ENSDART00000080697	0.19	immune-type receptor 10 [Ictalurus punctatus]
5	Contig1238	073B2D11f1	XP_685155.3	0.52	7	11559943	11617955	ENSDART00000089211	0.59	PREDICTED: wu:fj94h09 [Danio rerio]
5	Contig1238	031A1C03r1	XP_685425.2	0.23	7	11650271	11656794	ENSDART00000079969	0.31	PREDICTED: similar to potassium channel, subfamily K, member 1 [Danio rerio]
43	Contig0236	080B1G07r1	NP_001103177.1	0.13	7	12429580	12459951	ENSDART00000021559	0.18	coronin, actin binding protein, 1B [Danio rerio]
43	Contig0236	094B1B09f1	NP_001017819.1	0.23	7	12588561	12690660	ENSDART00000021502	0.28	myeloid/lymphoid or mixed lineage-leukemia translocation to 3 homolog [Danio rerio]
43	Contig0236	028A2E07f1	XP_001919164.1	0.11	7	12692870	12776937	ENSDART00000101543	0.16	PREDICTED: expressed sequence CT717615, partial [Danio rerio]
20	Contig0033	075A2F05r1	AAH45999.1	0.07	7	13338104	13378780	ENSDART00000101497	0.11	Fragile X mental retardation, autosomal homolog 2 [Danio rerio]
20	Contig0033	059A1E10f1	AAI54345.1	0.11	7	13606559	13620283	ENSDART00000077431	0.15	Zgc:153369 protein [Danio rerio]
13	Contig0795	033B1H09r1	NP_001123365.1	0.27	7	14128679	14163168	ENSDART00000024191	0.4	5-hydroxytryptamine (serotonin) receptor 2C [Danio rerio]
13	Contig0795	043B2G01f1	NP_001003457.1	0.12	7	14398219	14416226	ENSDART00000048050	0.14	hypothetical protein LOC445063 [Danio rerio]
5	Contig1845	062B2A08r1	NP_001008651.1	0.08	7	15049951	15064716	ENSDART00000036680	0.13	prostaglandin reductase 1 [Danio rerio]
5	Contig1845	062B2A08f1	NP_001017550.2	0.11	7	15272367	15295269	ENSDART00000101259	0.16	phosphoinositide-3-kinase, class 3 [Danio rerio]
9	Contig1162	033B1E02r1	NP_001002500.1	0.3	7	15489694	15502741	ENSDART00000005853	0.38	otubain 1 [Danio rerio]
10	Contig1931	061B1C08f1	CAG02182.1	0.09	7	16459044	16564248	ENSDART00000040115	0.21	unnamed protein product [Tetraodon nigroviridis]
10	Contig1931	078B2F07r1	NP_001018557.1	0.29	7	16838952	16857465	ENSDART00000079218	0.4	myotubularin related protein 1a [Danio rerio]
16	Contig1353	098A1D03r1	XP_001517698.1	0.08	7	20728892	20745356	ENSDART00000078421	0.08	PREDICTED: hypothetical protein [Ornithorhynchus anatinus]
16	Contig1353	034A1A06r1	XP_696641.3	0.16	7	20790421	20828848	ENSDART00000047707	0.33	PREDICTED: similar to CHD3 [Danio rerio]
16	Contig1353	012B2B09f1	NP_001070075.1	0.14	7	20853858	20862180	ENSDART00000100898	0.21	tumor necrosis factor (ligand) superfamily, member 12 [Danio rerio]
9	Contig1162	087B2B06r1	NP_001073552.1	0.12	7	20976652	20983331	ENSDART00000078181	0.16	hypothetical protein LOC790938 [Danio rerio]
10	Contig0916	052B2B11f1	CAG00722.1	0.09	7	21638499	21681837	ENSDART00000078946	0.18	unnamed protein product [Tetraodon nigroviridis]
43	Contig0236	032A2G02f1	Q7SXK5	0.3	7	22340055	22357676	ENSDART00000021947	0.38	HUTI_BRARE Probable imidazolonepropionase (Amidohydrolase domain-containing protein 1)
43	Contig0236	057A2B03f1	CAF93418.1	0.06	7	22424523	22499500	ENSDART00000077916	0.22	unnamed protein product [Tetraodon nigroviridis]
43	Contig0236	103A1E11r1	CAQ13446.1	0.18	7	22633900	22670322	ENSDART00000009695	0.24	novel protein similar to vertebrate kin of IRRE like (Drosophila) (KIRREL) [Danio rerio]
19	Contig0353	060B1D04r1	NP_001018538.1	0.06	7	24739517	24749684	ENSDART00000047220	0.1	F-box protein 3 [Danio rerio]
19	Contig0353	008B2C08f1	NP_001002064.1	0.08	7	24768920	24774019	ENSDART00000007913	0.13	proteasome (prosome, macropain) 26S subunit, ATPase, 3 [Danio rerio]
21	Contig1387	031A1A01f1	CAF90318.1	0.06	7	28907522	28944263	ENSDART00000085185	0.07	unnamed protein product [Tetraodon nigroviridis]
25	Contig0463	039B1F11f1	XP_001923988.1	0.35	7	29092776	29159096	ENSDART00000100149	0.43	PREDICTED: similar to MAP-kinase activating death domain-containing protein isoform 1 [Danio rerio]
25	Contig0463	074A1F05r1	BAF42656.1	0.8	7	29187064	29187696	ENSDART00000075175	0.96	fibin [Danio rerio]
9	Contig1155	056A1F03r1	AAI63091.1	0.33	7	30036315	30053452	ENSDART00000099988	0.42	Glucuronyl C5-epimerase b [Danio rerio]
9	Contig1155	086A1G02f1	NP_956280.1	0.2	7	30127459	30131892	ENSDART00000008785	0.27	acidic (leucine-rich) nuclear phosphoprotein 32 family, member A [Danio rerio]
24	Contig1041	079A1H07r1	XP_693303.2	0.14	7	30238013	30301011	ENSDART00000052389	0.2	PREDICTED: integrin, alpha 11a [Danio rerio]
3	Contig2724	019A2C04r1	XP_693303.2	0.07	7	30238013	30301011	ENSDART00000052389	0.22	PREDICTED: integrin, alpha 11a [Danio rerio]
24	Contig1041	045A2G09r1	NP_001096482.1	0.21	7	30346964	30357349	ENSDART00000084493	0.36	hypothetical protein LOC100125104 [Xenopus tropicalis]
3	Contig2724	052B2C11r1	NP_001027848.1	0.13	7	30362666	30371184	ENSDART00000052385	0.18	non-neuronal tryptophan hydroxylase 1 [Takifugu rubripes]
24	Contig1041	023A2D02f1	NP_001005306.2	0.1	7	30830796	30851414	ENSDART00000005261	0.2	solute carrier family 39 (zinc transporter), member 13 [Danio rerio]
21	Contig1387	077A2E06r1	CAQ15503.1	0.19	7	31523287	31567313	ENSDART00000023568	0.25	novel protein (zgc:55995) [Danio rerio]
21	Contig1387	029B1H09f1	NP_001011365.1	0.23	7	31716967	31745282	ENSDART00000052514	0.31	cysteinyl-tRNA synthetase [Xenopus (Silurana) tropicalis]
13	Contig0844	011B2B09r1	XP_694405.3	0.19	7	33113843	33169721	ENSDART00000044070	0.25	PREDICTED: hypothetical LOC566044 [Danio rerio]
13	Contig0844	007A2G06r1	ABG24574.1	0.17	7	33197770	33214548	ENSDART00000075513	0.2	aquaglyceroporin [Osmerus mordax]
29	Contig1142	005A2F05r1	XP_002095715.1	1	7	33371497	33375670	ENSDART00000002892	0.68	GE19558 [Drosophila yakuba]
64	Contig0281	043A2D11r1	XP_001508084.1	0.23	7	35625848	35676823	ENSDART00000092657	0.09	PREDICTED: similar to ADAM metallopeptidase with thrombospondin type 1 motif, 17 [Ornithorhynchus anatinus]
19	Contig0314	023A1B02r1	NP_001007122.1	0.75	7	36962420	36983071	ENSDART00000099192	0.92	5-hydroxytryptamine (serotonin) receptor 5A like [Danio rerio]
16	Contig0385	026A1H10r1	Q6IQE0.2	0.3	7	37028500	37038229	ENSDART00000052274	0.58	PU60B_DANRE Poly(U)-binding-splicing factor PUF60-B
16	Contig0385	027A1D11r1	XP_691153.3	0.3	7	37190537	37191568	ENSDART00000012692	0.22	PREDICTED: regulator of G-protein signalling 9 binding protein [Danio rerio]
19	Contig0314	092A2C11r1	NP_001070724.1	0.14	7	38008325	38028500	ENSDART00000084179	0.16	hypothetical protein LOC768120 [Danio rerio]
19	Contig0314	103A1B09f1	CAG04308.1	0.31	7	38036963	38089298	ENSDART00000044497	0.3	unnamed protein product [Tetraodon nigroviridis]
64	Contig0281	057A1H07f1	XP_618325.4	0.22	7	46080833	46110262	ENSDART00000073910	0.06	PREDICTED: similar to ADAM metallopeptidase with thrombospondin type 1 motif, 17 preproprotein [Bos taurus]
13	Contig0844	042A1D09f1	AAS45827.1	0.18	7	49139026	49331119	ENSDART00000009938	0.15	E-box binding protein 2 [Ictalurus punctatus]
13	Contig0844	110A2E06r1	AAS45827.1	0.29	7	49289452	49302537	ENSDART00000098732	0.38	E-box binding protein 2 [Ictalurus punctatus]
9	Contig1162	095B2D10r1	XP_001923412.1	0.08	7	50140282	50176675	ENSDART00000083190	0.13	PREDICTED: phosphorylase kinase, alpha 1 (muscle) [Danio rerio]
34	Contig0443	041B2E06r1	XP_001921664.1	0.06	7	51017294	51031740	ENSDART00000073805	0.1	PREDICTED: similar to procollagen C-endopeptidase enhancer [Danio rerio]
34	Contig0443	084B2C07f1	XP_001342926.2	0.15	7	51232186	51315743	ENSDART00000098622	0.21	PREDICTED: novel protein similar to vertebrate leucine-rich repeats and calponin homology (CH) domain containing family [Danio rerio]
34	Contig0443	091B1C07f1	XP_693712.3	0.08	7	51381744	51427246	ENSDART00000083253	0.12	PREDICTED: a disintegrin and metalloproteinase domain 19a [Danio rerio]
10	Contig0916	055B2G02f1	NP_001036151.1	0.12	7	52715888	52749333	ENSDART00000087093	0.17	heat shock protein 12B [Danio rerio]
10	Contig0916	052B2B11r1	NP_998253.1	0.1	7	53562125	53595397	ENSDART00000073650	0.27	docking protein 1 [Danio rerio]
11	Contig0959	057B2B10r1	CAF90123.1	0.2	7	55738437	55749180	ENSDART00000082830	0.28	unnamed protein product [Tetraodon nigroviridis]
11	Contig0959	090B2G05f1	XP_001639735.1	0.25	7	56486438	56510472	ENSDART00000051973	0.39	predicted protein [Nematostella vectensis]
10	Contig0287	087B1E05r1	AAI20487.1	0.1	7	56540267	56620351	ENSDART00000073625	0.19	Phosphodiesterase 5A, cGMP-specific [Mus musculus]
10	Contig0287	105B1C11f1	NP_001108180.1	0.1	7	56726811	56880831	ENSDART00000040800	0.15	hypothetical protein LOC100137111 [Danio rerio]
35	Contig0207	035B2F11r1	CAM15089.1	0.06	7	56888331	57099970	ENSDART00000063588	0.09	novel protein similar to vertebrate ankyrin 2, neuronal (ANK2, zgc:101738) [Danio rerio]
35	Contig0207	108A2E09r1	NP_878303.1	0.5	7	57677167	57686386	ENSDART00000052332	0.45	proenkephalin [Danio rerio]
35	Contig0207	011B2B06f1	NP_998353.1	0.2	7	57742093	57748234	ENSDART00000024185	0.26	hypothetical protein LOC406257 [Danio rerio]
13	Contig0752	061A2F07f1	CAF99906.1	0.2	7	58404009	58727213	ENSDART00000073514	0.44	unnamed protein product [Tetraodon nigroviridis]
7	Contig1167	029A1F08f1	EDL10758.1	0.38	7	59710580	59786760	ENSDART00000021229	0.51	RIKEN cDNA D030011O10, isoform CRA_b [Mus musculus]
26	Contig0481	047A1D06r1	XP_001340162.2	0.09	7	59710583	59788429	ENSDART00000060545	0.13	PREDICTED: rab6 interacting protein 1 [Danio rerio]
7	Contig1167	050B2B08f1	XP_001340162.2	0.55	7	59710583	59788429	ENSDART00000060545	0.69	PREDICTED: rab6 interacting protein 1 [Danio rerio]
26	Contig0481	032A1F10f1	AAI68580.1	0.12	7	59899014	59953388	ENSDART00000051879	0.18	Unknown (protein for MGC:185150) [Xenopus tropicalis]
7	Contig1167	014A1E03r1	AAI55061.1	0.06	7	59899014	59953388	ENSDART00000051879	0.11	Ipo7 protein [Danio rerio]
29	Contig1142	036B2H07f1	XP_687430.2	0.27	7	60752323	60766072	ENSDART00000011577	0.38	PREDICTED: BTB (POZ) domain containing 10b [Danio rerio]
38	Contig0206	082B1F02r1	XP_001919865.1	0.09	7	64066930	64068592	ENSDART00000075856	0.13	PREDICTED: hypothetical protein LOC555875 [Danio rerio]
14	Contig0581	005B1H01r1	AAL35554.1	0.61	7	65881209	65884010	ENSDART00000098028	0.28	AF397466_1 novel immune-type receptor 3-like protein [Ictalurus punctatus]
56	Contig0140	102B1G01f1	XP_001920286.1	0.21	7	68730966	68731352	ENSDART00000097910	0.34	PREDICTED: similar to histone cluster 2, H2ab [Danio rerio]
56	Contig0140	014A2F01r1	ACF93799.1	0.46	7	68766408	68767095	ENSDART00000097901	0.64	H2A [Carassius auratus gibelio]
11	Contig0959	078B2B04f1	XP_684508.3	0.37	7	68891539	68912577	ENSDART00000003612	0.49	PREDICTED: similar to adenosine monophosphate deaminase 3 [Danio rerio]
29	Contig0379	079B2D11f1	AAI27560.1	0.51	8	273014	283085	ENSDART00000082296	0.64	Prostaglandin E receptor 4 (subtype EP4) a [Danio rerio]
29	Contig0379	078B1H08f1	EDL91924.1	0.15	8	932124	1009640	ENSDART00000019828	0.19	septin 2, isoform CRA_c [Rattus norvegicus]
14	Contig0875	078B2C01r1	XP_692854.3	0.06	8	2733343	2753631	ENSDART00000064186	0.09	PREDICTED: similar to coxsackie virus and adenovirus receptor [Danio rerio]
31	Contig0077	019B2A03r1	XP_694914.3	0.33	8	3582686	3669413	ENSDART00000092141	0.35	PREDICTED: similar to plexin B3 [Danio rerio]
31	Contig0077	060A1B03f1	CAQ14945.1	0.24	8	3856070	3862387	ENSDART00000101376	0.31	novel protein similar to vertebrate catechol-O-methyltransferase (COMT) [Danio rerio]
27	Contig0041	100B1A08r1	XP_001337833.2	0.11	8	5657208	5690528	ENSDART00000081341	0.15	PREDICTED: im:7136778 [Danio rerio]
27	Contig0041	085A2F07r1	CAQ15288.1	0.16	8	5772493	5784816	ENSDART00000064058	0.32	novel protein similar to H.sapiens PQLC2, PQ loop repeat containing 2 (PQLC2, zgc:113491) [Danio rerio]
27	Contig0041	025A1C12r1	CAQ15290.1	0.12	8	5791436	5839651	ENSDART00000020116	0.16	tripartite motif-containing 33 [Danio rerio]
19	Contig0626	053B2D09r1	XP_001506600.1	0.11	8	6632322	6665180	ENSDART00000064017	0.11	PREDICTED: hypothetical protein [Ornithorhynchus anatinus]
19	Contig0626	055B2F10r1	NP_956954.1	0.18	8	6716703	6820098	ENSDART00000005140	0.24	cofactor required for Sp1 transcriptional activation, subunit 8 [Danio rerio]
45	Contig0020	062B1A09f1	NP_001121853.1	0.29	8	7241060	7264335	ENSDART00000101174	0.37	TNF receptor-associated factor 1 [Danio rerio]
45	Contig0020	036A2G04f1	XP_689092.3	0.12	8	7909317	7919322	ENSDART00000081657	0.16	PREDICTED: novel protein similar to vertebrate solute carrier family 2 (facilitated glucose transporter), member 6 (SLC2A6) [Danio rerio]
14	Contig0875	087B2E04f1	XP_001636645.1	0.21	8	8540493	8544673	ENSDART00000081325	0.39	predicted protein [Nematostella vectensis]
11	Contig0391	058B2G08r1	CAQ15436.1	0.19	8	9354355	9362549	ENSDART00000101065	0.25	novel protein (zgc:153763) [Danio rerio]
11	Contig0391	111B2G10f1	NP_001076473.1	0.11	8	9439990	9496829	ENSDART00000090731	0.21	hypothetical protein LOC100009635 [Danio rerio]
22	Contig0682	034A2A03r1	CAQ15675.1	0.09	8	9546983	9564302	ENSDART00000085377	0.13	novel protein similar to vertebrate kinesin heavy chain member 2A (KIF2A, zgc:103670) [Danio rerio]
26	Contig1024	090B1H10r1	CAP19518.1	0.11	8	13967723	13976620	ENSDART00000048316	0.16	calreticulin, like 2 [Danio rerio]
26	Contig1024	005A1G06f1	EAX06812.1	0.11	8	14000002	14058808	ENSDART00000100727	0.16	oxysterol binding protein-like 9, isoform CRA_c [Homo sapiens]
26	Contig1024	030A1C01r1	NP_001107124.1	0.12	8	14064076	14072758	ENSDART00000076586	0.17	hypothetical protein LOC100004018 [Danio rerio]
22	Contig0701	011A2H10r1	XP_684976.1	0.19	8	14110699	14114606	ENSDART00000061708	0.3	PREDICTED: hypothetical protein [Danio rerio]
22	Contig0682	020A1F04f1	XP_695374.3	0.28	8	14490403	14526001	ENSDART00000018934	0.36	PREDICTED: novel protein similar to vertebrate phosphodiesterase 4D, cAMP-specific (phosphodiesterase E3 dunce homolog, Drosophila) (PDE4D) [Danio rerio]
26	Contig1024	101A1E07f1	AAI52605.1	0.2	8	18824163	18828902	ENSDART00000100288	0.23	MGC173689 protein [Danio rerio]
26	Contig1024	073A2E12f1	AAI63934.1	0.19	8	18967263	18990197	ENSDART00000100234	0.26	Col2a1a protein [Danio rerio]
26	Contig1024	029A2C08f1	XP_696414.3	0.07	8	19052373	19123816	ENSDART00000088133	0.09	PREDICTED: similar to inositol 1,4,5-triphosphate receptor, type 3 [Danio rerio]
26	Contig1024	045A2A01f1	CAG03183.1	0.17	8	19140799	19144133	ENSDART00000061481	0.22	unnamed protein product [Tetraodon nigroviridis]
52	Contig0181	100A1D10r1	CAG03930.1	0.17	8	21284613	21350929	ENSDART00000047679	0.22	unnamed protein product [Tetraodon nigroviridis]
21	Contig0930	060B1A02f1	CAQ13973.1	0.27	8	21284613	21350929	ENSDART00000047679	0.31	novel protein similar to vertebrate voltage-dependent calcium channel P/Q type alpha 1 subunit (CACNA1) [Danio rerio]
21	Contig0930	039A1D02f1	XP_688452.2	0.11	8	21286777	21350929	ENSDART00000041564	0.25	PREDICTED: novel protein similar to vertebrate voltage-dependent calcium channel P/Q type alpha 1 subunit (CACNA1) [Danio rerio]
21	Contig0930	088A2D03f1	CAE50427.1	0.1	8	21356180	21371964	ENSDART00000063096	0.15	novel protein similar to vertebrate synaptophysin (SYP) [Danio rerio]
20	Contig0503	056B1B10f1	CAF91521.1	0.13	8	23707260	23713828	ENSDART00000049793	0.27	unnamed protein product [Tetraodon nigroviridis]
10	Contig0303	047B1G07f1	XP_699627.3	0.29	8	23838613	23977863	ENSDART00000078022	0.33	PREDICTED: novel protein similar to H.sapiens PREX1, phosphatidylinositol 3,4,5-trisphosphate-dependent RAC exchanger 1 (PREX1) isoform 2 [Danio rerio]
20	Contig0503	004A2B08f1	XP_699627.3	0.3	8	23838613	23977863	ENSDART00000078022	0.43	PREDICTED: novel protein similar to H.sapiens PREX1, phosphatidylinositol 3,4,5-trisphosphate-dependent RAC exchanger 1 (PREX1) isoform 2 [Danio rerio]
10	Contig0303	047B1G07r1	XP_699919.3	0.12	8	24041873	24055721	ENSDART00000026807	0.18	PREDICTED: similar to Wiskott-Aldrich syndrome [Danio rerio]
36	Contig0266	110A1F04r1	EAW64931.1	0.1	8	24449956	24468426	ENSDART00000099301	0.14	ariadne homolog 2 (Drosophila), isoform CRA_b [Homo sapiens]
36	Contig0266	028A1C09f1	CAQ13978.1	0.09	8	24471468	24488252	ENSDART00000099289	0.14	IMP (inosine monophosphate) dehydrogenase 2 [Danio rerio]
36	Contig0266	066A2F08r1	XP_001922712.1	0.15	8	24553247	24615276	ENSDART00000031027	0.2	PREDICTED: cadherin, EGF LAG seven-pass G-type receptor 3 [Danio rerio]
22	Contig0701	077A1C09f1	NP_803451.1	0.1	8	24808213	24819709	ENSDART00000011704	0.14	aminomethyltransferase [Bos taurus]
30	Contig0801	072B2A02f1	NP_001018610.2	0.07	8	28225305	28236899	ENSDART00000091409	0.29	SWI/SNF-related, matrix-associated actin-dependent regulator of chromatin, subfamily a, containing DEAD/H box 1 [Danio rerio]
30	Contig0801	076B1C07r1	NP_001018610.2	0.14	8	28225305	28236899	ENSDART00000091409	0.36	SWI/SNF-related, matrix-associated actin-dependent regulator of chromatin, subfamily a, containing DEAD/H box 1 [Danio rerio]
22	Contig0701	088B1D08r1	NP_001095805.1	0.17	8	29046576	29085032	ENSDART00000085894	0.23	phosphoglucomutase 5 [Bos taurus]
52	Contig0181	032B1A09f1	XP_001333514.2	0.27	8	39968789	40012669	ENSDART00000011078	0.35	PREDICTED: similar to calcium channel, voltage-dependent, L type, alpha 1F subunit [Danio rerio]
21	Contig0706	047A1D10r1	XP_001745362.1	0.11	8	42361860	42605872	ENSDART00000075189	0.17	predicted protein [Monosiga brevicollis MX1]
21	Contig0706	029B1B11r1	XP_001788280.1	0.07	8	42368264	42590131	ENSDART00000024210	0.11	PREDICTED: similar to FKBP12-rapamycin complex-associated protein (FK506-binding protein 12-rapamycin complex-associated protein 1) (Rapamycin target protein) (RAPT1) (Mammalian target of rapamycin) (mTOR), partial [Bos taurus]
11	Contig1052	096B1H10f1	CAQ13429.1	0.16	8	42368264	42590131	ENSDART00000024210	0.21	FK506 binding protein 12-rapamycin associated protein 1 [Danio rerio]
21	Contig0706	001A2E01r1	XP_001367789.1	0.12	8	42637399	42670043	ENSDART00000060919	0.17	PREDICTED: hypothetical protein [Monodelphis domestica]
11	Contig1052	052A1D04f1	CAG11324.1	0.11	8	42783076	42792754	ENSDART00000038924	0.12	unnamed protein product [Tetraodon nigroviridis]
11	Contig1052	104A2F10r1	CAG11324.1	0.07	8	42843315	42856281	ENSDART00000030470	0.08	unnamed protein product [Tetraodon nigroviridis]
21	Contig0706	054B1G05r1	CAQ15224.1	0.12	8	43441308	43460457	ENSDART00000075055	0.21	peptidylprolyl isomerase H (cyclophilin H) [Danio rerio]
13	Contig0282	096A2G11r1	XP_697452.3	0.12	8	44152516	44181874	ENSDART00000008058	0.15	PREDICTED: similar to AP2-associated protein kinase 1 (Adaptor-associated kinase 1) [Danio rerio]
18	Contig0709	028B1B05f1	CAG09605.1	0.18	8	47268712	47292866	ENSDART00000063167	0.24	unnamed protein product [Tetraodon nigroviridis]
6	Contig2176	048B2D08f1	XP_417651.2	0.11	8	49118893	49156454	ENSDART00000053768	0.27	PREDICTED: similar to RNDEu-2 [Gallus gallus]
5	Contig2771	104B1H05f1	NP_001090163.1	0.47	8	54163658	54165335	ENSDART00000017718	0.56	hypothetical protein LOC735243 [Xenopus laevis]
5	Contig2771	002B2H12f1	NP_998077.1	0.42	8	54287224	54292169	ENSDART00000067666	0.53	transmembrane emp24 protein transport domain containing 7 [Danio rerio]
18	Contig0709	024A1B03r1	CAG09600.1	0.19	8	54490723	54512688	ENSDART00000046431	0.26	unnamed protein product [Tetraodon nigroviridis]
13	Contig0282	031A2H04f1	NP_001035126.1	0.12	8	55369110	55478703	ENSDART00000033284	0.17	bone morphogenetic protein 1a [Danio rerio]
6	Contig2176	041A2B11r1	AAI63535.1	0.33	8	55369110	55478703	ENSDART00000033284	0.43	Bmp1a protein [Danio rerio]
55	Contig0885	109B1D10f1	CAQ14666.1	0.12	9	1485716	1554860	ENSDART00000093427	0.18	novel protein similar to H.sapiens PDE11A, phosphodiesterase 11A (PDE11A) [Danio rerio]
55	Contig0885	108A2E04r1	CAQ15304.1	0.11	9	1569694	1598646	ENSDART00000102942	0.15	alkylglycerone phosphate synthase [Danio rerio]
55	Contig0885	009A2B05r1	CAQ14564.1	0.15	9	1665035	1674145	ENSDART00000082448	0.21	novel protein similar to vertebrate heterogeneous nuclear ribonucleoprotein family (zgc:153703) [Danio rerio]
33	Contig0065	049A1D03f1	AAU50550.1	0.16	9	2321162	2328396	ENSDART00000016417	0.31	ATPase synthase protein 9 [Fundulus heteroclitus]
33	Contig0065	058B1C12r1	CAQ13465.1	0.1	9	3503794	3520989	ENSDART00000016365	0.14	novel protein similar to vertebrate cell division cycle associated 7 (CDCA7, zgc:110113) [Danio rerio]
16	Contig0499	075A2C04f1	XP_699672.3	0.27	9	5053941	5091423	ENSDART00000041802	0.49	PREDICTED: similar to Coiled-coil domain-containing protein 108 [Danio rerio]
40	Contig0058	011A2B07f1	CAQ14806.1	0.28	9	6274426	6282965	ENSDART00000081660	0.37	Indian hedgehog homolog a [Danio rerio]
16	Contig0499	002A1E11f1	CAG10108.1	0.19	9	12191388	12252376	ENSDART00000080935	0.3	unnamed protein product [Tetraodon nigroviridis]
2	Contig2988	076B2D11f1	XP_001921910.1	0.26	9	13838059	13842777	ENSDART00000038257	0.35	PREDICTED: similar to Poly [ADP-ribose] polymerase-4 (PARP-4) (Vault poly(ADP-ribose) polymerase) (VPARP) (193-kDa vault protein) (PARP-related/IalphaI-related H5/proline-rich) (PH5P) [Danio rerio]
2	Contig2988	076B2D11r1	NP_001004563.1	0.11	9	14151411	14199507	ENSDART00000028247	0.16	ganglioside induced differentiation associated protein 2 [Danio rerio]
86	Contig0139	060B2E01r1	XP_001632194.1	0.19	9	17414981	17619224	ENSDART00000101626	0.13	predicted protein [Nematostella vectensis]
2	Contig3192	077B2E07f1	CAG11228.1	0.09	9	17629396	17632066	ENSDART00000101565	0.19	unnamed protein product [Tetraodon nigroviridis]
2	Contig3192	079B2D07r1	XP_001922432.1	0.14	9	17634493	17649455	ENSDART00000090346	0.19	PREDICTED: similar to GPI inositol-deacylase (Post-GPI attachment to proteins factor 1) [Danio rerio]
86	Contig0139	072B2G12f1	AAI62580.1	0.34	9	20528135	20542736	ENSDART00000078830	0.29	Pth2r protein [Danio rerio]
15	Contig1092	033B1E10r1	AAI63913.1	0.08	9	22340698	22394206	ENSDART00000046903	0.11	Myosin, light chain kinase [Danio rerio]
86	Contig0139	107B2D09f1	EDL39811.1	0.13	9	22871592	23046302	ENSDART00000000670	0.16	protein tyrosine phosphatase, non-receptor type 4, isoform CRA_a [Mus musculus]
86	Contig0139	003A2B08f1	AAI62580.1	0.1	9	23134702	23289519	ENSDART00000014047	0.14	Pth2r protein [Danio rerio]
6	Contig1971	073B2F07f1	XP_697781.2	0.09	9	23398293	23449469	ENSDART00000089354	0.19	PREDICTED: hypothetical protein LOC497542 [Danio rerio]
11	Contig0946	052A2B07f1	NP_001119895.1	0.47	9	27303324	27321207	ENSDART00000006867	0.59	DEAD (Asp-Glu-Ala-Asp) box polypeptide 3 [Danio rerio]
11	Contig0946	006A1D05f1	NP_001071085.1	0.42	9	27325834	27329206	ENSDART00000088569	0.5	nyctalopin [Danio rerio]
32	Contig0151	075B1A04f1	NP_001007209.2	0.32	9	28201235	28222171	ENSDART00000078065	0.43	coagulation factor V [Danio rerio]
11	Contig0856	062A2C09r1	BAD86709.1	0.24	9	28941117	28946212	ENSDART00000026378	0.31	adenine nucleotide translocator s6 [Takifugu rubripes]
11	Contig0856	070B2H11r1	ABC87083.1	0.14	9	28994201	29011523	ENSDART00000077814	0.2	cell division cycle 16 [Danio rerio]
11	Contig0856	052A1G06r1	CAF99754.1	0.27	9	29012581	29019814	ENSDART00000059861	0.41	unnamed protein product [Tetraodon nigroviridis]
47	Contig0013	047B2E08f1	CAQ15089.1	0.35	9	30447613	30863286	ENSDART00000087800	0.45	novel protein similar to vertebrate low density lipoprotein-related protein 1B (deleted in tumors) (LRP1B) [Danio rerio]
72	Contig0050	083A1G08f1	XP_001920039.1	0.3	9	30447613	30863286	ENSDART00000087800	0.38	PREDICTED: low density lipoprotein receptor related protein-deleted in tumor [Danio rerio]
47	Contig0013	102A2E01f1	XP_001920039.1	0.51	9	30772094	30871939	ENSDART00000087796	0.65	PREDICTED: low density lipoprotein receptor related protein-deleted in tumor [Danio rerio]
72	Contig0050	030B2F11f1	XP_001920039.1	0.14	9	30772094	30871939	ENSDART00000087796	0.2	PREDICTED: low density lipoprotein receptor related protein-deleted in tumor [Danio rerio]
72	Contig0050	056A2F01f1	NP_001003649.1	0.31	9	31073280	31101329	ENSDART00000059756	0.43	hypothetical protein LOC445255 [Danio rerio]
42	Contig0454	047B1F11f1	CAQ14573.1	0.06	9	31497921	31516282	ENSDART00000046338	0.11	solute carrier family 15 (H+/peptide transporter), member 2 [Danio rerio]
42	Contig0454	078B2B03f1	NP_001004597.1	0.2	9	31544599	31630742	ENSDART00000016370	0.26	disrupted in renal carcinoma 2 [Danio rerio]
6	Contig1971	073B2F07r1	XP_001103018.1	0.08	9	32351941	32366245	ENSDART00000040866	0.14	PREDICTED: calcium channel, voltage-dependent, beta 3 subunit isoform 2 [Macaca mulatta]
72	Contig0050	005A2G02f1	NP_001108611.1	0.06	9	32476701	32530588	ENSDART00000012381	0.15	cytoplasmic linker associated protein-like [Danio rerio]
72	Contig0050	039A2H11f1	EDL08944.1	0.12	9	32533548	32552348	ENSDART00000040480	0.31	mCG14775, isoform CRA_c [Mus musculus]
14	Contig0591	032A2F04f1	XP_694028.2	0.27	9	32614277	32628995	ENSDART00000059593	0.43	PREDICTED: si:dkeyp-84a8.7 [Danio rerio]
14	Contig0591	019B1B06f1	NP_001006520.1	0.16	9	32640513	32647772	ENSDART00000022246	0.3	BCS1-like [Gallus gallus]
14	Contig0024	057B2C09r1	AAT68037.1	0.1	9	32698407	32721734	ENSDART00000008053	0.06	MCM3-associated protein [Danio rerio]
14	Contig0591	083A1A04f1	AAT68037.1	0.1	9	32698872	32722082	ENSDART00000100469	0.09	MCM3-associated protein [Danio rerio]
14	Contig0024	096A2E10r1	CAQ14835.1	0.12	9	32722489	32740734	ENSDART00000087241	0.18	novel protein similar to vertebrate lanosterol synthase (2,3-oxidosqualene-lanosterol cyclase) (LSS) [Danio rerio]
14	Contig0024	014A1E02f1	AAI63289.1	0.49	9	32865111	32878233	ENSDART00000077389	0.54	Znf148 protein [Danio rerio]
40	Contig0058	027A1E03r1	NP_001098605.1	0.16	9	32954404	32955345	ENSDART00000077388	0.16	taste receptor, type 2, member 3 [Danio rerio]
16	Contig0289	043B2F10f1	XP_691634.3	0.4	9	35564300	35633531	ENSDART00000059586	0.49	PREDICTED: similar to SPEG complex locus [Danio rerio]
16	Contig0289	079B1H03f1	XP_691634.3	0.36	9	35601050	35635098	ENSDART00000059578	0.45	PREDICTED: similar to SPEG complex locus [Danio rerio]
4	Contig1638	057B2G11f1	XP_001341635.2	1	9	36689872	36782512	ENSDART00000002299	1	PREDICTED: im:6911926 [Danio rerio]
4	Contig1638	057B2G11r1	XP_001923800.1	0.58	9	36853549	36987880	ENSDART00000000591	0.71	PREDICTED: titin a [Danio rerio]
40	Contig0058	004A1B11f1	XP_001337724.2	0.17	9	41307006	41364143	ENSDART00000060284	0.36	PREDICTED: similar to bile salt export pump [Danio rerio]
40	Contig0058	104A1G02f1	XP_001337724.2	0.14	9	41307027	41361531	ENSDART00000075636	0.21	PREDICTED: similar to bile salt export pump [Danio rerio]
40	Contig0058	027A1E03f1	CAG09932.1	0.07	9	41946884	41973349	ENSDART00000078556	0.11	unnamed protein product [Tetraodon nigroviridis]
40	Contig0058	090A1H07r1	CAG04954.1	0.1	9	41978089	41989138	ENSDART00000099787	0.14	unnamed protein product [Tetraodon nigroviridis]
34	Contig0730	090B2C04r1	XP_001920547.1	0.39	9	44371715	44445962	ENSDART00000084806	0.5	PREDICTED: similar to solute carrier family 4 (anion exchanger), member 8, partial [Danio rerio]
34	Contig0730	062A1B01f1	CAQ13797.1	0.14	9	44529499	44554258	ENSDART00000042298	0.21	novel protein similar to vertebrate interferon induced with helicase C domain 1 (IFIH1) [Danio rerio]
15	Contig1092	054B2A09r1	XP_001345195.2	0.39	9	45727315	45803565	ENSDART00000016814	0.5	PREDICTED: similar to Formin-like protein 2 (Formin homology 2 domain-containing protein 2) [Danio rerio]
32	Contig0151	011A2E04r1	XP_001920959.1	0.11	9	46279221	46325341	ENSDART00000077187	0.15	PREDICTED: myosin 1b-like 2 [Danio rerio]
16	Contig0386	052A2F05f1	CAG07318.1	0.81	9	48456421	48669849	ENSDART00000039157	0.99	unnamed protein product [Tetraodon nigroviridis]
16	Contig0386	082B1A04r1	CAD58756.1	0.07	9	48493509	48514624	ENSDART00000099353	0.22	novel protein similar to a human protein associated with Myc [Danio rerio]
16	Contig0386	011A2G06f1	NP_001012247.1	0.29	9	48504056	48615508	ENSDART00000001388	0.38	MYC binding protein 2 [Danio rerio]
16	Contig0386	062B1D01f1	NP_001012247.1	0.25	9	48704287	48770081	ENSDART00000085999	0.11	MYC binding protein 2 [Danio rerio]
12	Contig1886	077A1H02f1	Q8JHJ2	0.08	10	1526008	1544350	ENSDART00000005168	0.12	DDX55_BRARE ATP-dependent RNA helicase DDX55 (DEAD box protein 55)
12	Contig1886	055B1D02f1	XP_001335493.2	0.09	10	1737044	1762372	ENSDART00000092772	0.14	PREDICTED: similar to Tricarboxylate transport protein, mitochondrial precursor (Citrate transport protein) (CTP) (Tricarboxylate carrier protein) (Solute carrier family 25 member 1) [Danio rerio]
3	Contig2779	072A1D12f1	NP_001103164.1	0.34	10	7502950	7545513	ENSDART00000101089	0.43	dopamine beta hydroxylase [Danio rerio]
3	Contig2779	072A1D12r1	NP_001120180.1	0.21	10	7989695	8000768	ENSDART00000081063	0.28	hypothetical protein LOC100145221 [Xenopus tropicalis]
7	Contig1000	018A2C08f1	CAL64054.1	0.11	10	16762209	16766290	ENSDART00000064666	0.12	TPA: prion protein 1 PrP1 [Oryzias latipes]
9	Contig1494	023A1D10f1	XP_001344145.2	0.71	10	17796847	17799318	ENSDART00000080209	0.85	PREDICTED: similar to protocadherin2-gamma-v5-A [Danio rerio]
7	Contig1091	031A1B09f1	NP_001019280.1	0.85	10	17842696	17845801	ENSDART00000100564	1	protocadherin 1 gamma 9 [Danio rerio]
9	Contig1494	014A2D01f1	AAI07999.1	0.71	10	17855795	17937996	ENSDART00000100560	0.84	Pcdh1g18 protein [Danio rerio]
7	Contig1091	061A1F06f1	NP_001012674.2	0.78	10	17904613	17937996	ENSDART00000064522	0.96	protocadherin 1 gamma c 5 [Danio rerio]
43	Contig0149	025B2E06f1	NP_001007031.1	0.24	10	20536665	20581960	ENSDART00000039444	0.32	synaptojanin 1 [Danio rerio]
19	Contig0357	067B1F11r1	CAP09623.1	0.2	10	26742792	26894718	ENSDART00000024778	0.32	roundabout homolog 3 [Danio rerio]
19	Contig0357	001B1E12r1	CAP09623.1	0.2	10	26754753	26959961	ENSDART00000023575	0.27	roundabout homolog 3 [Danio rerio]
12	Contig0687	021B1B08f1	NP_001117671.1	0.3	10	29458702	29485719	ENSDART00000005436	0.36	matrix metalloproteinase [Oncorhynchus mykiss]
43	Contig0149	040B2D01r1	AAT68154.1	0.13	10	29925600	29930905	ENSDART00000051197	0.18	C21orf59-like [Danio rerio]
43	Contig0149	049B1H01f1	XP_001332249.2	0.21	10	30247245	30308639	ENSDART00000078405	0.31	PREDICTED: furry homolog b (Drosophila) [Danio rerio]
19	Contig0127	038A1F11f1	NP_001038819.1	0.07	10	31389702	31407653	ENSDART00000087114	0.12	asparagine-linked glycosylation 5 [Danio rerio]
19	Contig0127	080A1G03f1	NP_998243.1	0.09	10	31521306	31554649	ENSDART00000063434	0.13	receptor-interacting serine-threonine kinase 4 [Danio rerio]
7	Contig1000	029A2E08r1	AAV73840.1	0.35	10	36876517	36881331	ENSDART00000076304	0.56	proliferating cell nuclear antigen [Rana catesbeiana]
37	Contig1363	056B2B05f1	XP_001920722.1	0.24	10	38645782	38694740	ENSDART00000046761	0.22	PREDICTED: similar to pleckstrin and Sec7 domain containing homolog [Danio rerio]
37	Contig1363	005A2C07f1	XP_001920722.1	0.35	10	38671969	38694740	ENSDART00000075208	0.28	PREDICTED: similar to pleckstrin and Sec7 domain containing homolog [Danio rerio]
12	Contig0687	007B1D05r1	NP_001025395.1	0.41	10	39434695	39580313	ENSDART00000098963	0.52	Down syndrome cell adhesion molecule [Danio rerio]
32	Contig0016	038A2B02r1	CAG05366.1	0.13	10	39924225	39934610	ENSDART00000020817	0.15	unnamed protein product [Tetraodon nigroviridis]
32	Contig0016	108A1D02r1	NP_956542.1	0.09	10	39962699	39976215	ENSDART00000063570	0.13	polymerase (DNA directed), mu [Danio rerio]
21	Contig0599	061B1F10f1	XP_691694.3	0.1	10	40067687	40129559	ENSDART00000085739	0.25	PREDICTED: wu:fc26h11 [Danio rerio]
21	Contig0599	107A2G03r1	NP_001009560.1	0.21	10	40405911	40597459	ENSDART00000013609	0.45	talin 1 [Danio rerio]
32	Contig0016	093A2F01f1	XP_001085185.1	0.38	10	41670806	41676298	ENSDART00000085358	0.46	PREDICTED: similar to Kinesin-like protein KIF2 [Macaca mulatta]
32	Contig0016	012A2C01r1	XP_001344325.2	0.16	10	41819912	41850813	ENSDART00000085556	0.22	PREDICTED: similar to huntingtin interacting protein 1 related [Danio rerio]
32	Contig0016	072A2G12f1	XP_001344325.2	0.09	10	41823285	41850592	ENSDART00000085546	0.11	PREDICTED: similar to huntingtin interacting protein 1 related [Danio rerio]
50	Contig0183	112A2F04f1	ACE86708.1	0.09	11	172741	194970	ENSDART00000004423	0.1	isoleucyl-tRNA synthetase protein [synthetic construct]
25	Contig0212	030B1E12r1	NP_001001834.2	0.28	11	402295	415215	ENSDART00000066191	0.39	intraflagellar transport protein 52 [Danio rerio]
12	Contig1403	112B2C11r1	CAF91333.1	0.38	11	1069252	1072079	ENSDART00000082480	0.47	unnamed protein product [Tetraodon nigroviridis]
19	Contig0007	039A2D03r1	NP_001038812.1	0.22	11	1786031	1791473	ENSDART00000082517	0.28	hypothetical protein LOC751627 [Danio rerio]
19	Contig0007	048B1H09r1	XP_001376212.1	0.25	11	1891730	1898347	ENSDART00000104506	0.31	PREDICTED: similar to Makorin, ring finger protein, 2 [Monodelphis domestica]
7	Contig1188	030A2D07r1	XP_001107827.1	0.1	11	2215809	2226659	ENSDART00000009788	0.14	PREDICTED: DEAD (Asp-Glu-Ala-As) box polypeptide 19 isoform 6 [Macaca mulatta]
31	Contig0747	001B2H08f1	ABD65546.1	0.17	11	4430500	4443607	ENSDART00000027850	0.2	solute carrier family 35 member E1 [Ictalurus punctatus]
31	Contig0747	110B1C02r1	XP_001716213.1	0.11	11	5099857	5104629	ENSDART00000104364	0.28	PREDICTED: hypothetical protein [Homo sapiens]
31	Contig0747	057A2H03f1	XP_001921254.1	0.06	11	5108432	5162191	ENSDART00000104362	0.1	PREDICTED: DAZ associated protein 1 [Danio rerio]
31	Contig0747	067B2F09f1	XP_001921286.1	0.21	11	5317160	5354585	ENSDART00000104358	0.28	PREDICTED: similar to AT rich interactive domain 3A (BRIGHT-like) [Danio rerio]
13	Contig0580	025A1E11f1	NP_001120805.1	0.13	11	10021865	10031076	ENSDART00000011657	0.36	hypothetical protein LOC402825 [Danio rerio]
13	Contig0580	096A2A07f1	AAI54779.1	0.21	11	11002141	11026097	ENSDART00000008144	0.28	Retinoblastoma binding protein 4, like [Danio rerio]
25	Contig0212	077A1G10r1	NP_001103849.1	0.44	11	11752074	11858401	ENSDART00000104111	0.6	CDK5 regulatory subunit associated protein 1 [Danio rerio]
7	Contig1695	054A1C01f1	XP_001510334.1	0.19	11	14362218	14564818	ENSDART00000080770	0.36	PREDICTED: similar to TATA element modulatory factor 1 [Ornithorhynchus anatinus]
17	Contig0313	084A2C08f1	CAQ13971.1	0.25	11	16756825	16967178	ENSDART00000044423	0.09	novel protein containing a WW domain and PDZ domains (Also known as DHR or GLGF) [Danio rerio]
7	Contig1188	089B2F10f1	NP_001107901.1	0.24	11	17042288	17058332	ENSDART00000080352	0.28	hypothetical protein LOC564764 [Danio rerio]
30	Contig0239	051A1E10f1	XP_001923596.1	0.15	11	20679874	20700470	ENSDART00000042220	0.21	PREDICTED: similar to solute carrier family 6 (neurotransmitter transporter), member 14 [Danio rerio]
30	Contig0239	027B1B01f1	CAF96830.1	0.26	11	20882802	20920260	ENSDART00000022589	0.33	unnamed protein product [Tetraodon nigroviridis]
36	Contig0209	010B2A02r1	XP_690372.3	0.15	11	23726461	23790572	ENSDART00000027254	0.2	PREDICTED: similar to Ddef1 protein [Danio rerio]
36	Contig0209	026B1G01f1	XP_001366928.1	0.15	11	23834147	23838471	ENSDART00000030453	0.18	PREDICTED: hypothetical protein [Monodelphis domestica]
36	Contig0209	068B2B05f1	XP_001922316.1	0.13	11	23918939	23952990	ENSDART00000103490	0.18	PREDICTED: similar to acyl-Coenzyme A dehydrogenase family, member 9 [Danio rerio]
17	Contig0313	102B2D03r1	XP_688954.3	0.11	11	23962040	23993677	ENSDART00000043091	0.09	PREDICTED: similar to IQ motif and Sec7 domain 2 isoform1 [Danio rerio]
17	Contig0313	059B2H03r1	XP_688954.3	0.22	11	23978451	23992784	ENSDART00000092344	0.26	PREDICTED: similar to IQ motif and Sec7 domain 2 isoform1 [Danio rerio]
13	Contig0586	063A2D07f1	XP_688995.3	0.3	11	31525308	31540332	ENSDART00000087216	0.36	PREDICTED: similar to netrin 4 [Danio rerio]
13	Contig0586	035A1B12f1	XP_001342078.1	0.12	11	34246810	34248126	ENSDART00000023251	0.18	PREDICTED: similar to G protein-coupled seven-transmembrane receptor [Danio rerio]
13	Contig0586	014A2H02r1	NP_998395.1	0.06	11	34294227	34351403	ENSDART00000047509	0.1	sortilin 1 [Danio rerio]
13	Contig0586	079B2A05f1	CAF94665.1	0.17	11	34463757	34485098	ENSDART00000061594	0.32	unnamed protein product [Tetraodon nigroviridis]
7	Contig1695	054A1C01r1	CAF94665.1	0.14	11	34475242	34485098	ENSDART00000061597	0.18	unnamed protein product [Tetraodon nigroviridis]
12	Contig0983	107B2E09f1	EDL89002.1	0.1	11	34826784	34906945	ENSDART00000058278	0.14	calcium channel, voltage-dependent, L type, alpha 1D subunit, isoform CRA_b [Rattus norvegicus]
12	Contig0983	003A2C04r1	CAG06882.1	0.17	11	35287807	35330198	ENSDART00000077327	0.11	unnamed protein product [Tetraodon nigroviridis]
50	Contig0183	102B1B10r1	XP_001926718.1	0.15	11	37950031	38031031	ENSDART00000092726	0.2	PREDICTED: similar to Plasma membrane calcium-transporting ATPase 2 (PMCA2) (Plasma membrane calcium pump isoform 2) (Plasma membrane calcium ATPase isoform 2) [Sus scrofa]
12	Contig1403	043A1D07f1	NP_001002369.1	0.1	11	40421433	40428694	ENSDART00000014871	0.15	hypothetical protein LOC436642 [Danio rerio]
9	Contig0931	038A2G10r1	CAG00767.1	0.19	11	41515863	41524826	ENSDART00000102541	0.31	unnamed protein product [Tetraodon nigroviridis]
9	Contig0931	063B2D02f1	AAY86971.1	0.15	11	41633217	41780528	ENSDART00000060251	0.18	WD repeat protein [Ictalurus punctatus]
29	Contig1142	081B1E07f1	AAI62463.1	0.12	11	43393002	43444990	ENSDART00000017912	0.14	GLI-Kruppel family member GLI2b [Danio rerio]
29	Contig1142	054A1E02f1	AAI16491.1	0.25	11	43885537	43901166	ENSDART00000006830	0.42	Zgc:136305 [Danio rerio]
13	Contig0815	053B1G05f1	YP_927797.1	1	11	43914724	44024081	ENSDART00000085996	0.06	hypothetical protein Sama_1922 [Shewanella amazonensis SB2B]
50	Contig0183	058A1E06r1	NP_001007363.1	0.33	11	44367830	44393895	ENSDART00000057952	0.48	hypothetical protein LOC492490 [Danio rerio]
50	Contig0183	052B2D08f1	AAT58230.1	0.14	11	44369107	44387564	ENSDART00000102283	0.19	GABA transporter 1 [Carassius auratus]
13	Contig0815	012A1H07r1	NP_001038753.2	0.7	11	44517126	44533682	ENSDART00000067608	0.86	2'-phosphodiesterase [Danio rerio]
15	Contig0755	105A1G01r1	XP_001495640.1	0.11	12	2093261	2109048	ENSDART00000081551	0.16	PREDICTED: similar to leukocyte adhesion glycoprotein [Equus caballus]
15	Contig0755	067B1D03r1	XP_692164.3	0.06	12	2094240	2109048	ENSDART00000081532	0.1	PREDICTED: similar to integrin, alpha D [Danio rerio]
9	Contig0624	045A2A12r1	NP_571221.2	0.21	12	6879720	6883314	ENSDART00000041728	0.28	cytochrome P450, subfamily XXVIA, polypeptide 1 [Danio rerio]
9	Contig0624	014A2A05f1	XP_001502578.2	0.15	12	6894626	6923480	ENSDART00000040011	0.21	PREDICTED: exocyst complex component 6 [Equus caballus]
14	Contig0339	059A1E03f1	AAI52593.1	0.14	12	8769031	8785996	ENSDART00000106177	0.2	Ubiquinol-cytochrome c reductase core protein II [Danio rerio]
100	Contig0534	007B2H07f1	NP_001012505.1	0.42	12	11424560	11438104	ENSDART00000052127	0.52	hypothetical protein LOC503523 [Danio rerio]
100	Contig0534	041B2A12r1	NP_001002607.1	0.1	12	13593876	13715653	ENSDART00000014536	0.15	hypothetical protein LOC436880 [Danio rerio]
100	Contig0534	028B2F08f1	XP_001506371.1	0.32	12	13793729	13815893	ENSDART00000079138	0.48	PREDICTED: similar to MMAC1 [Ornithorhynchus anatinus]
100	Contig0534	085A1D12r1	AAH66753.1	0.07	12	13875244	13885287	ENSDART00000066417	0.11	Minpp1 protein [Danio rerio]
100	Contig0534	041B2A12f1	XP_693784.3	0.09	12	13992762	14010063	ENSDART00000003375	0.13	PREDICTED: ubiquitin specific peptidase 42 [Danio rerio]
4	Contig0912	109A2H03r1	NP_956171.1	0.56	12	17826836	17836160	ENSDART00000012743	0.72	G protein beta subunit-like [Danio rerio]
4	Contig0912	023B1D05f1	AAI57611.1	0.07	12	17854499	17861024	ENSDART00000078166	0.07	Unknown (protein for IMAGE:8857551) [Xenopus tropicalis]
28	Contig0338	013A2A08f1	NP_001002690.1	0.08	12	18390892	18395021	ENSDART00000060561	0.16	cold shock domain containing C2, RNA binding [Danio rerio]
28	Contig0338	076A2A07r1	XP_686130.1	0.12	12	18486008	18490252	ENSDART00000078325	0.16	PREDICTED: similar to monocarboxylate transporter 3 [Danio rerio]
35	Contig0190	042A1H04f1	NP_001025128.1	0.14	12	21763504	21767864	ENSDART00000050831	0.19	cation transport regulator-like protein 2 [Danio rerio]
36	Contig0495	058B1A03r1	XP_688008.3	0.21	12	23025173	23087983	ENSDART00000067762	0.25	PREDICTED: PTK2B protein tyrosine kinase 2 beta [Danio rerio]
36	Contig0495	049A1H10r1	CAG04377.1	0.17	12	23631332	23643541	ENSDART00000076362	0.23	unnamed protein product [Tetraodon nigroviridis]
364	Contig0009	072A2H08f1	NP_001014385.1	0.33	12	24631067	24694937	ENSDART00000042572	0.41	hypothetical protein LOC541550 [Danio rerio]
17	Contig1355	025B1A07f1	XP_685024.2	0.26	12	24848154	24854327	ENSDART00000066249	0.35	PREDICTED: sparc/osteonectin, cwcv and kazal-like domains proteoglycan (testican) 3 [Danio rerio]
17	Contig1355	060B2B01r1	CAG12608.1	0.1	12	24875255	24920361	ENSDART00000086570	0.14	unnamed protein product [Tetraodon nigroviridis]
35	Contig0015	010B1A08f1	P39057	0.17	12	25173676	25180389	ENSDART00000023128	0.16	DYHC_ANTCR Dynein beta chain, ciliary
35	Contig0015	010B1A08r1	XP_001380668.1	0.14	12	25285301	25286974	ENSDART00000035302	0.14	PREDICTED: similar to 2310004I24Rik protein [Monodelphis domestica]
16	Contig0799	109A2F11f1	XP_001920550.1	0.38	12	25548352	25737065	ENSDART00000085220	0.47	PREDICTED: similar to voltage-dependent calcium channel alpha 1G subunit [Danio rerio]
16	Contig0799	036B1B04r1	XP_001920588.1	0.27	12	25971149	26007579	ENSDART00000066288	0.35	PREDICTED: wu:fj02d07 [Danio rerio]
16	Contig0799	109A2F11r1	CAF92441.1	0.08	12	25997448	26007528	ENSDART00000105674	0.12	unnamed protein product [Tetraodon nigroviridis]
26	Contig1110	082B1H09f1	NP_001038884.1	0.17	12	27060153	27100987	ENSDART00000087040	0.23	hypothetical protein LOC751707 [Danio rerio]
35	Contig0190	026A1F08f1	CAG08798.1	0.13	12	28794045	28811926	ENSDART00000056475	0.3	unnamed protein product [Tetraodon nigroviridis]
35	Contig0190	069B2A01r1	NP_001003545.1	0.18	12	29037352	29054443	ENSDART00000066257	0.43	ectonucleoside triphosphate diphosphohydrolase 1 [Danio rerio]
17	Contig1355	060B2B01f1	AAI54780.1	0.1	12	29232628	29245702	ENSDART00000105591	0.14	Carboxypeptidase N, polypeptide 1 [Danio rerio]
26	Contig1110	108B1G11f1	XP_425378.2	0.1	12	29965420	30032327	ENSDART00000086389	0.17	PREDICTED: hypothetical protein [Gallus gallus]
35	Contig0190	003A1F02r1	NP_919378.1	0.1	12	31693617	31699495	ENSDART00000028012	0.15	baculoviral IAP repeat-containing 5A [Danio rerio]
14	Contig0229	019B1A08r1	XP_001338681.1	0.14	12	32566145	32588482	ENSDART00000085743	0.2	PREDICTED: similar to glycosaminoglycan N-acetylglucosaminyl N-deacetylase/N-sulfotransferase [Danio rerio]
14	Contig0229	102A2B09f1	AAG17558.1	0.08	12	32597107	32753772	ENSDART00000105518	0.12	AF233633_1 calcium/calmodulin-dependent protein kinase II gamma M subunit [Xenopus laevis]
100	Contig0534	058A2B10f1	CAG00203.1	0.23	12	33023156	33061669	ENSDART00000003347	0.19	unnamed protein product [Tetraodon nigroviridis]
364	Contig0009	042B2C02r1	XP_001472646.1	0.08	12	35962446	36038684	ENSDART00000009172	0.13	PREDICTED: similar to tweety homolog 2 [Mus musculus]
28	Contig0338	112B1A03f1	NP_001082874.1	0.2	12	44755873	44775777	ENSDART00000091423	0.27	hypothetical protein LOC564790 [Danio rerio]
28	Contig0338	054A2B11r1	CAG00642.1	0.35	12	44831180	44836618	ENSDART00000036243	0.49	unnamed protein product [Tetraodon nigroviridis]
14	Contig0339	043B2F08r1	XP_001787772.1	0.15	12	46331629	46342499	ENSDART00000054359	0.2	PREDICTED: similar to DNA-directed RNA polymerase III subunit RPC5 (RNA polymerase III subunit C5) (DNA-directed RNA polymerase III 80 kDa polypeptide) [Bos taurus]
15	Contig1059	100A2C04f1	XP_001505274.1	0.07	13	1219051	1232100	ENSDART00000019983	0.07	PREDICTED: similar to small GTP binding protein RAB23 [Ornithorhynchus anatinus]
15	Contig1059	083A1D06f1	CAG09426.1	0.12	13	1320630	1380841	ENSDART00000092780	0.16	unnamed protein product [Tetraodon nigroviridis]
57	Contig0193	027B1F02f1	XP_001921611.1	0.47	13	2614705	2629806	ENSDART00000042875	0.61	PREDICTED: similar to calcium transporter 2 [Danio rerio]
57	Contig0193	109A2G01r1	AAH65638.1	0.66	13	2794476	2815809	ENSDART00000017052	0.45	Zgc:55307 [Danio rerio]
57	Contig0193	051A1H08r1	CAG05119.1	0.13	13	2817834	2829931	ENSDART00000012759	0.28	unnamed protein product [Tetraodon nigroviridis]
57	Contig0193	024B2E04r1	XP_699375.2	0.29	13	2833969	2845249	ENSDART00000092646	0.37	PREDICTED: similar to mCG2694 [Danio rerio]
57	Contig0193	057A1G08f1	XP_001790559.1	0.13	13	3104744	3143560	ENSDART00000025236	0.19	PREDICTED: protein phosphatase 2, regulatory subunit B', delta isoform [Bos taurus]
61	Contig0037	011B1H04r1	CAG14193.1	0.1	13	5341136	5358494	ENSDART00000102538	0.15	unnamed protein product [Tetraodon nigroviridis]
10	Contig0374	079A1B07r1	XP_001342673.2	0.3	13	7458337	7491525	ENSDART00000102411	0.39	PREDICTED: dynactin 1b [Danio rerio]
10	Contig0374	035B1A11f1	CAG01240.1	0.08	13	7641537	7671122	ENSDART00000079345	0.12	unnamed protein product [Tetraodon nigroviridis]
11	Contig1369	059B2D03r1	AAH91994.1	0.07	13	8609287	8649949	ENSDART00000079655	0.16	Si:ch211-146m5.2 protein [Danio rerio]
46	Contig0278	048B1H05f1	AAH46685.1	0.08	13	8683202	8709529	ENSDART00000006925	0.12	Metap1 protein [Xenopus laevis]
15	Contig0680	013B1D10r1	XP_001496665.2	0.15	13	8683259	8708776	ENSDART00000081144	0.21	PREDICTED: similar to KIAA0094 [Equus caballus]
11	Contig1369	042B2B04f1	NP_001038673.1	0.06	13	9110342	9175924	ENSDART00000079558	0.09	hypothetical protein LOC570745 [Danio rerio]
11	Contig1369	073A1A04r1	AAI62517.1	0.25	13	9294800	9371778	ENSDART00000013534	0.33	Fgfr3 protein [Danio rerio]
26	Contig0530	105A2G03r1	XP_684200.3	0.08	13	9590453	9654725	ENSDART00000091271	0.21	PREDICTED: PDX1 C-terminal inhibiting factor 1 [Danio rerio]
26	Contig0530	019B2D10f1	NP_001103492.1	0.3	13	9783111	9806366	ENSDART00000080460	0.38	ADP-ribosylation factor-like 6 interacting protein 2 [Danio rerio]
26	Contig0530	036A2B06f1	XP_001921063.1	0.13	13	9822766	9845244	ENSDART00000080351	0.34	PREDICTED: wu:fc68d07 [Danio rerio]
48	Contig0029	065A2B08f1	XP_690592.2	0.24	13	11078744	11080908	ENSDART00000102019	0.24	PREDICTED: similar to glutaredoxin cysteine-rich 1 protein [Danio rerio]
48	Contig0029	025A1C10r1	AAH65889.1	0.13	13	14154592	14159474	ENSDART00000023806	0.18	Zgc:110319 protein [Danio rerio]
48	Contig0029	008B1G05f1	CAF98694.1	0.1	13	14168476	14180703	ENSDART00000080107	0.15	unnamed protein product [Tetraodon nigroviridis]
61	Contig0037	010B2C08r1	NP_001070631.1	0.23	13	16835117	16850635	ENSDART00000101741	0.3	hypothetical protein LOC564694 [Danio rerio]
15	Contig0680	071A2A09f1	ABM86969.1	0.14	13	17933690	18098498	ENSDART00000036875	0.19	lysyl oxidase-like 3a [Danio rerio]
46	Contig0278	091A2A02r1	XP_001920447.1	1	13	20423809	20448602	ENSDART00000087001	1	PREDICTED: similar to cyclin M1 [Danio rerio]
31	Contig0830	055A1F12r1	NP_001013547.1	0.15	13	21293078	21306908	ENSDART00000029521	0.21	zgc:103568 [Danio rerio]
31	Contig0830	029A1G05r1	CAG00280.1	0.15	13	21762286	21777130	ENSDART00000101468	0.14	unnamed protein product [Tetraodon nigroviridis]
31	Contig0830	104A1C11f1	XP_685302.2	0.08	13	21865857	21885993	ENSDART00000048249	0.18	PREDICTED: similar to Sodium/potassium/calcium exchanger 3 precursor (Na(+)/K(+)/Ca(2+)-exchange protein 3) (Solute carrier family 24 member 3) [Danio rerio]
14	Contig1031	003B1A06r1	XP_707314.2	0.1	13	22033409	22034975	ENSDART00000057712	0.14	PREDICTED: wu:fc10e09 isoform 3 [Danio rerio]
14	Contig1031	026B2B01r1	AAY40845.1	0.1	13	22295639	22372489	ENSDART00000020946	0.15	Fanconi anemia L [Danio rerio]
20	Contig0008	018B1D06r1	CAM12938.1	0.29	13	23234444	23252121	ENSDART00000015154	0.41	poly(A) polymerase gamma [Danio rerio]
20	Contig0008	004A1A11f1	NP_001001841.2	0.18	13	23256642	23280953	ENSDART00000077612	0.17	v-rel reticuloendotheliosis viral oncogene homolog [Danio rerio]
20	Contig0008	067B2H03f1	NP_001017870.1	0.11	13	23302501	23313603	ENSDART00000046981	0.15	PDZ and LIM domain 1 [Danio rerio]
20	Contig0008	098A1F06f1	NP_001119869.1	0.25	13	23495204	23505284	ENSDART00000087533	0.29	hypothetical protein LOC560826 [Danio rerio]
4	Contig1713	026A2B04r1	NP_001119869.1	0.28	13	23495204	23505284	ENSDART00000087533	0.62	hypothetical protein LOC560826 [Danio rerio]
20	Contig0008	018B1D06f1	CAP09248.1	0.07	13	23527625	23541464	ENSDART00000077655	0.1	chromosome 10 open reading frame 119 (H. sapiens) [Danio rerio]
20	Contig0008	019B1A12f1	NP_001003533.1	0.43	13	23577830	23589811	ENSDART00000057689	0.46	BCL2-associated athanogene 3 [Danio rerio]
20	Contig0008	100A2H12f1	NP_957426.1	0.2	13	23591774	23604502	ENSDART00000022799	0.28	TIA1 cytotoxic granule-associated RNA binding protein-like 1 [Danio rerio]
4	Contig1713	026A2B04f1	NP_956611.1	0.19	13	23696867	23711068	ENSDART00000027428	0.32	conserved helix-loop-helix ubiquitous kinase [Danio rerio]
10	Contig1894	023A2E10f1	XP_697286.2	0.14	13	24272556	24312755	ENSDART00000087786	0.2	PREDICTED: wu:fk52g01 [Danio rerio]
33	Contig0776	092B2F03r1	AAI17601.1	0.3	13	24428945	24432922	ENSDART00000000831	0.39	Unknown (protein for MGC:136441) [Danio rerio]
10	Contig1894	052B2C07f1	ACH44404.1	0.17	13	24686278	24692243	ENSDART00000043002	0.47	putative RAB1B member RAS oncogene family variant 2 [Taeniopygia guttata]
33	Contig0776	096A2F06f1	CAD61088.2	0.14	13	24697163	24701485	ENSDART00000043121	0.19	novel protein similar to asparaginases [Danio rerio]
8	Contig1019	043A1G12f1	AAH95585.1	0.13	13	25101541	25108962	ENSDART00000010918	0.17	Angiotensinogen [Danio rerio]
8	Contig1019	067B1G04f1	XP_690089.3	0.12	13	25387186	25427471	ENSDART00000078079	0.17	PREDICTED: similar to pecanex-like 2 [Danio rerio]
6	Contig2005	007A2H11f1	BAG57673.1	0.29	13	26107771	26142696	ENSDART00000057638	0.37	unnamed protein product [Homo sapiens]
6	Contig2005	042B2B10f1	CAD89355.1	0.12	13	26456304	26476245	ENSDART00000016946	0.17	glutamate dehydrogenase [Oncorhynchus mykiss]
21	Contig0466	041A1D03r1	CAF98661.1	0.25	13	28963020	28987920	ENSDART00000026679	0.41	unnamed protein product [Tetraodon nigroviridis]
21	Contig0466	080A1F09r1	AAA80142.1	0.86	13	29465212	29477886	ENSDART00000049624	1	wnt-8b product [zebrafishes, embryos, Peptide, 357 aa]
24	Contig0766	038B1B07f1	XP_690593.2	0.5	13	30126118	30132093	ENSDART00000012457	0.6	PREDICTED: aldehyde dehydrogenase 1 family, member B1 [Danio rerio]
24	Contig0766	068B2C11r1	XP_701288.3	0.11	13	30496371	30505804	ENSDART00000057457	0.25	PREDICTED: similar to blue cheese CG14001-PA [Danio rerio]
33	Contig0776	109B2C06f1	CAG13227.1	0.18	13	37997291	38016482	ENSDART00000085230	0.23	unnamed protein product [Tetraodon nigroviridis]
3	Contig3420	050A2H04r1	XP_001618775.1	0.11	13	46878074	46942692	ENSDART00000099596	0.1	hypothetical protein NEMVEDRAFT_v1g6204 [Nematostella vectensis]
15	Contig0196	045A2C06f1	XP_691298.3	0.19	13	47343494	47369144	ENSDART00000083788	0.22	PREDICTED: similar to Gamma-aminobutyric acid receptor subunit pi precursor (GABA(A) receptor subunit pi) [Danio rerio]
11	Contig1369	025A1D09f1	CAG03792.1	0.06	13	47837270	47891406	ENSDART00000007408	0.1	unnamed protein product [Tetraodon nigroviridis]
61	Contig0037	013B1H01r1	XP_001330987.1	0.07	13	50066503	50072037	ENSDART00000022051	0.13	PREDICTED: similar to DNA replication complex GINS protein PSF1 [Danio rerio]
3	Contig3420	048A2B02r1	CAG09468.1	0.06	13	51528572	51536145	ENSDART00000038099	0.13	unnamed protein product [Tetraodon nigroviridis]
15	Contig0196	012A2B02f1	XP_694144.3	0.67	13	52251434	52253819	ENSDART00000064702	0.82	PREDICTED: NK6 transcription factor related, locus 2 [Danio rerio]
10	Contig1253	049A1D06f1	NP_001009596.1	0.86	14	136038	142587	ENSDART00000106707	1	protocadherin 2 alpha b 9 [Danio rerio]
10	Contig1253	075B2F05f1	NP_001009591.1	0.88	14	140076	142587	ENSDART00000050160	1	protocadherin 2 alpha b 12 [Danio rerio]
10	Contig1253	051A2A01r1	AAI63284.1	0.45	14	150650	153897	ENSDART00000081874	0.65	Protocadherin 2 alpha b2 [Danio rerio]
10	Contig1253	086B2D06f1	XP_001921913.1	0.34	14	361103	363463	ENSDART00000054897	0.39	PREDICTED: similar to protocadherin 2 alpha a 3 [Danio rerio]
10	Contig1253	008A1E06r1	XP_001340495.2	1	14	444018	446375	ENSDART00000088833	0.76	PREDICTED: protocadherin b [Danio rerio]
29	Contig0981	028B1D05r1	AAI65744.1	0.08	14	2600964	2625602	ENSDART00000091904	0.13	Ctsf protein [synthetic construct]
71	Contig0072	011B1A04f1	CAF99132.1	0.07	14	11947736	11958084	ENSDART00000080094	0.1	unnamed protein product [Tetraodon nigroviridis]
71	Contig0072	091B1F04f1	XP_001923021.1	0.15	14	12619862	12625228	ENSDART00000106323	0.21	PREDICTED: similar to Sequestosome 1 isoform 2 [Danio rerio]
7	Contig1924	036B1G11r1	XP_001339612.2	0.4	14	18373609	18393945	ENSDART00000089845	0.31	PREDICTED: similar to jumonji domain containing 1B [Danio rerio]
7	Contig1924	101A2B11r1	NP_571082.1	0.26	14	18641739	18681111	ENSDART00000032141	0.33	spondin 2a, extracellular matrix protein [Danio rerio]
17	Contig1267	079B1E07r1	NP_001012383.1	0.72	14	19237374	19244305	ENSDART00000019296	0.82	growth differentiation factor 9 [Danio rerio]
29	Contig0981	100B2G05r1	NP_571811.2	0.16	14	21503525	21612177	ENSDART00000079142	0.25	slit (Drosophila) homolog 3 [Danio rerio]
6	Contig1881	023B1G08r1	NP_571811.2	0.2	14	21503531	21612177	ENSDART00000079147	0.26	slit (Drosophila) homolog 3 [Danio rerio]
6	Contig1881	076A2H04f1	XP_001332891.2	0.15	14	21863461	21884223	ENSDART00000106036	0.32	PREDICTED: similar to Y37A1B.17a [Danio rerio]
8	Contig2399	035B1B10f1	CAF90409.1	0.1	14	22123442	22139015	ENSDART00000000406	0.18	unnamed protein product [Tetraodon nigroviridis]
8	Contig2399	022A1C08r1	XP_684857.3	0.13	14	22241457	22283349	ENSDART00000088940	0.18	PREDICTED: similar to serotonin 5-HT4 receptor [Danio rerio]
10	Contig1184	034A2F12f1	CAN88464.1	0.18	14	23630473	23640679	ENSDART00000037999	0.25	xylosylprotein beta 1,4-galactosyltransferase, polypeptide 7 (galactosyltransferase I) [Danio rerio]
10	Contig1184	008A2B04f1	CAN88455.1	0.62	14	23715733	23746729	ENSDART00000054175	0.76	MAD homolog 5 (Drosophila) [Danio rerio]
23	Contig0419	057A2B06f1	NP_001073465.1	0.24	14	26903278	26915987	ENSDART00000087976	0.31	hypothetical protein LOC562008 [Danio rerio]
23	Contig0419	038A2D03r1	XP_694081.2	0.17	14	27033126	27064240	ENSDART00000053916	0.2	PREDICTED: similar to melatonin receptor 1A [Danio rerio]
23	Contig0419	073B2D06f1	XP_001923608.1	0.14	14	27313801	27320711	ENSDART00000007022	0.2	PREDICTED: similar to platelet-derived growth factor receptor-like [Danio rerio]
65	Contig0154	075A1H05f1	CAG08361.1	0.06	14	37985073	38002913	ENSDART00000105682	0.09	unnamed protein product [Tetraodon nigroviridis]
65	Contig0154	038A2H10r1	NP_001103496.1	0.12	14	38023659	38063356	ENSDART00000085335	0.17	hypothetical protein LOC560095 [Danio rerio]
65	Contig0154	063A2G07r1	CAE50278.2	0.22	14	38089931	38112076	ENSDART00000010022	0.53	novel protein similar to vertebrate membrane bound X-prolyl aminopeptidase (aminopeptidase P) 2 (XPNPEP2, zgc:63528) [Danio rerio]
65	Contig0154	039A1F02f1	NP_037546.1	1	14	38379268	38388561	ENSDART00000019396	0.18	cytochrome c oxidase subunit II [Crassostrea gigas]
65	Contig0154	014B2H02r1	NP_571179.1	0.24	14	38536702	38551341	ENSDART00000003993	0.36	IL2-inducible T-cell kinase [Danio rerio]
65	Contig0154	091A2B10r1	ACH53024.1	0.17	14	40604743	40669202	ENSDART00000074671	0.21	glutamate receptor subunit AMPA2 (predicted) [Otolemur garnettii]
71	Contig0072	030B1G12r1	CAF87287.1	0.15	14	44486812	44507435	ENSDART00000052520	0.2	unnamed protein product [Tetraodon nigroviridis]
25	Contig0205	013A1C12f1	ABP02023.1	0.59	14	47224636	47228804	ENSDART00000074422	0.23	novel immune-type receptor 16 [Ictalurus punctatus]
71	Contig0072	077A2A01f1	ABP02023.1	0.54	14	47224838	47225902	ENSDART00000052451	0.21	novel immune-type receptor 16 [Ictalurus punctatus]
25	Contig0205	011B1A11r1	ABP02022.1	0.59	14	47224990	47228953	ENSDART00000052449	0.25	novel immune-type receptor 15b [Ictalurus punctatus]
29	Contig0981	001A2D06f1	NP_957198.1	0.14	14	51839612	51866963	ENSDART00000047716	0.19	hypothetical protein LOC393878 [Danio rerio]
17	Contig1267	059A2G02r1	AAS01601.1	0.1	14	55738405	55745090	ENSDART00000018837	0.18	Pi-class glutathione S-trasferase [Anguilla anguilla]
25	Contig0205	096A2B07f1	BAG62644.1	0.16	14	55809901	55813602	ENSDART00000061001	0.21	unnamed protein product [Homo sapiens]
10	Contig0640	077B1B05r1	NP_001008625.1	0.38	15	3274487	3360863	ENSDART00000102161	0.5	intraflagellar transport 80 homolog [Danio rerio]
10	Contig0640	064A2E12f1	XP_001632703.1	0.13	15	3321669	3361049	ENSDART00000056763	0.15	predicted protein [Nematostella vectensis]
36	Contig0032	091A1C09f1	NP_571840.1	0.14	15	3816814	3818076	ENSDART00000063320	0.16	claudin e [Danio rerio]
7	Contig1483	105B2D08f1	NP_001005991.1	0.07	15	5841510	5865820	ENSDART00000065824	0.11	hypothetical protein LOC449818 [Danio rerio]
16	Contig0389	077B2D04r1	XP_001920240.1	0.18	15	6046865	6049054	ENSDART00000101918	0.32	PREDICTED: similar to phospholipase A2, group III [Danio rerio]
16	Contig0389	077B2D04f1	CAG08963.1	0.11	15	6386080	6419439	ENSDART00000090939	0.14	unnamed protein product [Tetraodon nigroviridis]
36	Contig0032	052A1E08f1	XP_001520575.1	0.19	15	7274067	7300030	ENSDART00000101780	0.24	PREDICTED: hypothetical protein [Ornithorhynchus anatinus]
70	Contig0252	048B2H11f1	NP_001008629.1	0.22	15	8775333	8780323	ENSDART00000012064	0.3	PIH1 domain containing 2 [Danio rerio]
70	Contig0252	098A1G06r1	NP_571906.1	0.21	15	8986485	9192392	ENSDART00000019006	0.32	neural cell adhesion molecule 3 [Danio rerio]
7	Contig1483	019B2C01r1	AAH75739.1	0.21	15	9794297	9816455	ENSDART00000018945	0.27	Meis3 protein [Danio rerio]
42	Contig0135	105A2H02f1	XP_001921714.1	0.89	15	10282079	10292992	ENSDART00000090779	1	PREDICTED: similar to Sacsin, partial [Danio rerio]
42	Contig0135	038B1H11r1	NP_998046.1	0.46	15	10593098	10607090	ENSDART00000012039	0.57	hypothetical protein LOC405817 [Danio rerio]
42	Contig0135	110B2E06f1	CAF97456.1	0.07	15	11303955	11370329	ENSDART00000101511	0.23	unnamed protein product [Tetraodon nigroviridis]
42	Contig0135	045B2H12r1	NP_001122172.1	0.07	15	11398037	11402695	ENSDART00000101504	0.11	hypothetical protein LOC559491 [Danio rerio]
10	Contig1696	031B1E08f1	NP_001124268.1	0.39	15	14640891	14641961	ENSDART00000063497	0.47	hypothetical protein LOC100003951 [Danio rerio]
70	Contig0252	061A1D05f1	NP_001107024.1	0.2	15	16306969	16310574	ENSDART00000062603	0.28	cell adhesion molecule 1b [Danio rerio]
24	Contig0453	004B2C09f1	NP_571748.1	0.2	15	18006390	18036992	ENSDART00000062676	0.3	transcription elongation regulator foggy [Danio rerio]
15	Contig0635	084B2E12r1	XP_693548.1	0.11	15	18027090	18047259	ENSDART00000101128	0.27	PREDICTED: hypothetical protein LOC767664 [Danio rerio]
24	Contig0453	086A2B12f1	XP_001137251.1	0.35	15	18171055	18182928	ENSDART00000060935	0.47	PREDICTED: similar to potassium channel tetramerization domain containing 10 isoform 1 [Pan troglodytes]
24	Contig0453	004B2C09r1	CAG06494.1	0.17	15	18237137	18285287	ENSDART00000092357	0.24	unnamed protein product [Tetraodon nigroviridis]
24	Contig0453	034B1F03f1	CAG06498.1	0.06	15	18453196	18502190	ENSDART00000089410	0.09	unnamed protein product [Tetraodon nigroviridis]
29	Contig0240	072B2E06r1	CAG06487.1	0.19	15	19151857	19267877	ENSDART00000011416	0.39	unnamed protein product [Tetraodon nigroviridis]
29	Contig0240	064B1A08r1	XP_684473.2	0.58	15	19303981	19311075	ENSDART00000079363	0.56	PREDICTED: similar to skin mucus antibacterial l-amino acid oxidase [Danio rerio]
15	Contig0635	014A1D12r1	NP_001002058.1	0.42	15	22410160	22426637	ENSDART00000011447	0.55	SUMO1 activating enzyme subunit 1 [Danio rerio]
15	Contig0635	111B1A04f1	XP_699946.2	0.07	15	22527712	22538431	ENSDART00000041293	0.11	PREDICTED: similar to MAP/microtubule affinity-regulating kinase 4 [Danio rerio]
42	Contig0135	045B2H12f1	XP_002076298.1	0.39	15	26183655	26196011	ENSDART00000026434	0.5	GD15250 [Drosophila simulans]
36	Contig0107	060B1F12f1	XP_684421.2	0.26	15	29141725	29261773	ENSDART00000080328	0.34	PREDICTED: similar to neurofibromatosis type 1 [Danio rerio]
36	Contig0107	026A2D10f1	XP_684771.3	0.1	15	29350538	29396425	ENSDART00000048103	0.15	PREDICTED: si:busm1-122b7.1 [Danio rerio]
36	Contig0107	033B1G10f1	NP_955927.1	0.12	15	29438999	29454486	ENSDART00000008854	0.17	SOCS box-containing WD protein SWiP-1 [Danio rerio]
36	Contig0107	022B1B05r1	XP_001632230.1	0.22	15	29559944	29565076	ENSDART00000004518	0.29	predicted protein [Nematostella vectensis]
8	Contig1739	007B1D09r1	BAA85043.1	0.64	15	29689700	29691029	ENSDART00000100049	0.85	olfactory receptor protein ZF9A [Danio rerio]
8	Contig1739	062A1G12f1	XP_001510586.1	0.15	15	29811907	29838460	ENSDART00000076793	0.21	PREDICTED: hypothetical protein [Ornithorhynchus anatinus]
19	Contig0887	067B1E08f1	NP_998048.1	0.1	15	31038539	31122334	ENSDART00000034746	0.15	transmembrane protein 195 [Danio rerio]
19	Contig0887	074A1E09f1	NP_001107456.1	0.3	15	31266529	31270961	ENSDART00000099792	0.38	hypothetical protein LOC100135305 [Xenopus tropicalis]
10	Contig1696	092B2F02f1	XP_001920692.1	0.06	15	31955432	32070986	ENSDART00000099575	0.06	PREDICTED: sperm specific antigen 2 [Danio rerio]
32	Contig0019	084A1F06f1	AAK14716.1	0.7	15	45666709	45667662	ENSDART00000082433	0.67	olfactory receptor 8 [Ictalurus punctatus]
32	Contig0019	034A1B04f1	AAK14716.1	0.49	15	45679926	45680879	ENSDART00000082432	0.56	olfactory receptor 8 [Ictalurus punctatus]
11	Contig0347	084A1C09r1	XP_001512474.1	0.07	16	1004504	1035828	ENSDART00000060630	0.11	PREDICTED: similar to TTK protein kinase [Ornithorhynchus anatinus]
11	Contig0347	084B1E09r1	NP_001002220.1	0.16	16	1039797	1048716	ENSDART00000060635	0.22	dynactin 3 (p22) [Danio rerio]
11	Contig0347	036B2F03f1	AAI36018.1	0.11	16	1051172	1062719	ENSDART00000012053	0.15	Elovl4 protein [Xenopus tropicalis]
2	Contig3448	020B1H04r1	CAF95239.1	0.18	16	1889036	1951670	ENSDART00000085686	0.23	unnamed protein product [Tetraodon nigroviridis]
6	Contig2267	049A1H11r1	XP_545596.2	0.06	16	1918237	1951643	ENSDART00000060538	0.09	PREDICTED: similar to Amyotrophic lateral sclerosis 2 chromosomal region candidate gene protein 3 isoform 1 [Canis familiaris]
2	Contig3448	073B2E04r1	CAF99478.1	0.06	16	1918237	1951643	ENSDART00000060538	0.07	unnamed protein product [Tetraodon nigroviridis]
17	Contig0119	042A2F05f1	Q7SYN4.2	0.1	16	3854823	3860609	ENSDART00000104217	0.16	5NT3L_DANRE Cytosolic 5'-nucleotidase III-like protein (cN-III-like protein)
17	Contig0119	020A1D01f1	CAJ31278.1	0.11	16	4015227	4051256	ENSDART00000029727	0.24	autophagy protein 5 [Ictalurus punctatus]
6	Contig2267	049A1H11f1	NP_001025377.1	0.1	16	4637892	4672797	ENSDART00000080480	0.14	hypothetical protein LOC566425 [Danio rerio]
9	Contig0448	004A1H02r1	NP_001020707.1	0.31	16	10400108	10407882	ENSDART00000047452	0.37	hypothetical protein LOC565498 [Danio rerio]
38	Contig0316	032B2G10f1	NP_001020642.1	0.28	16	10549726	10562660	ENSDART00000059928	0.35	farnesyl diphosphate synthase (farnesyl pyrophosphate synthetase, dimethylallyltranstransferase, geranyltranstransferase) [Danio rerio]
9	Contig0448	004A1H02f1	CAG11850.1	0.07	16	10549726	10562660	ENSDART00000059928	0.11	unnamed protein product [Tetraodon nigroviridis]
38	Contig0316	060A1D11f1	NP_001004611.1	0.25	16	11108034	11123323	ENSDART00000012479	0.34	defective in sister chromatid cohesion 1 homolog [Danio rerio]
38	Contig0316	022B2A03f1	XP_001922046.1	0.15	16	11464147	11609405	ENSDART00000027982	0.2	PREDICTED: hypothetical protein LOC321298 [Danio rerio]
13	Contig0772	029B2E11r1	NP_001019393.1	0.18	16	11903394	11914387	ENSDART00000103815	0.53	stathmin-like 2 [Danio rerio]
13	Contig0772	020B2G07f1	CAF87911.1	0.2	16	11947124	11949537	ENSDART00000059905	0.26	unnamed protein product [Tetraodon nigroviridis]
13	Contig0772	036B1C11r1	NP_001032746.1	0.22	16	11969980	11972037	ENSDART00000080215	0.43	RNA binding motif protein 12 [Rattus norvegicus]
79	Contig0042	024B1B07r1	NP_001038242.1	0.32	16	15419841	15435790	ENSDART00000079474	0.49	membrane protein, palmitoylated 6 [Danio rerio]
79	Contig0042	032A1A12r1	XP_001922693.1	0.11	16	20742503	20767305	ENSDART00000088023	0.11	PREDICTED: wu:fb99g07 [Danio rerio]
79	Contig0042	006A1H09r1	XP_001922814.1	0.08	16	21026052	21029864	ENSDART00000103340	0.13	PREDICTED: S100 calcium binding protein V1 [Danio rerio]
3	Contig2155	104A2E04f1	AAI63799.1	0.31	16	27169705	27209530	ENSDART00000024919	0.39	Lamin A [Danio rerio]
3	Contig2155	104A2E04r1	AAI62475.1	0.08	16	27384222	27473642	ENSDART00000020878	0.16	Protein tyrosine kinase 2.2 [Danio rerio]
79	Contig0042	049A1E06f1	NP_001025274.1	0.13	16	33773704	33784370	ENSDART00000017966	0.2	hypothetical protein LOC556651 [Danio rerio]
79	Contig0042	094A2B10f1	NP_001121710.1	0.12	16	33820006	33846428	ENSDART00000008958	0.36	metaxin 1a [Danio rerio]
79	Contig0042	107B2G05r1	CAF90086.1	0.08	16	33972199	33985865	ENSDART00000014956	0.14	unnamed protein product [Tetraodon nigroviridis]
13	Contig0767	042B1A06f1	NP_956930.1	0.25	16	34974086	35011158	ENSDART00000044971	0.33	hypothetical protein LOC393609 [Danio rerio]
6	Contig2135	076A1E10r1	NP_001038920.1	0.21	16	35095955	35102731	ENSDART00000058652	0.29	hypothetical protein LOC751745 [Danio rerio]
13	Contig0767	056B2H05f1	XP_690042.1	0.07	16	35096024	35102731	ENSDART00000058668	0.11	PREDICTED: similar to Retinol dehydrogenase 13 [Danio rerio]
6	Contig2135	051A2G11r1	XP_690042.1	0.23	16	35096042	35102731	ENSDART00000102240	0.3	PREDICTED: similar to Retinol dehydrogenase 13 [Danio rerio]
16	Contig0350	040A2E09f1	NP_001071031.1	0.24	16	40496564	40510393	ENSDART00000101885	0.32	hypothetical protein LOC564062 [Danio rerio]
16	Contig0350	103A1D12f1	XP_001921975.1	0.31	16	40832802	40852032	ENSDART00000054020	0.1	PREDICTED: similar to human immunodeficiency virus type I enhancer binding protein 3 [Danio rerio]
52	Contig0181	006B2A09f1	NP_001071636.2	0.12	16	43661415	43679559	ENSDART00000037797	0.17	sulfotransferase family 2, cytosolic sulfotransferase 3 [Danio rerio]
35	Contig0015	042B2B11r1	CAG01133.1	0.17	16	47010994	47040591	ENSDART00000074718	0.21	unnamed protein product [Tetraodon nigroviridis]
35	Contig0015	079A1E11r1	CAF99371.1	0.09	16	47059644	47078940	ENSDART00000032275	0.12	unnamed protein product [Tetraodon nigroviridis]
52	Contig0181	023A2C03r1	XP_001923288.1	0.31	16	47184715	47288951	ENSDART00000035761	0.41	PREDICTED: ubiquitin protein ligase E3 component n-recognin 5 [Danio rerio]
9	Contig0448	108A2G01r1	NP_001035463.1	0.08	16	50191623	50218574	ENSDART00000090191	0.07	hypothetical protein LOC678628 [Danio rerio]
79	Contig0042	076A2G08f1	CAF87739.1	0.27	16	52617672	52626977	ENSDART00000083464	0.41	unnamed protein product [Tetraodon nigroviridis]
41	Contig0169	043A2E03r1	NP_001008642.1	0.12	17	4889845	4951319	ENSDART00000058890	0.22	epoxide hydrolase 2, cytoplasmic [Danio rerio]
41	Contig0169	053B1H03r1	XP_001919597.1	0.39	17	5265507	5272259	ENSDART00000022010	0.48	PREDICTED: similar to human immunodeficiency virus type I enhancer binding protein 2 [Danio rerio]
41	Contig0169	109A2D06f1	XP_698837.3	0.21	17	5343136	5360892	ENSDART00000049617	0.46	PREDICTED: similar to Chaperone activity of bc1 complex-like, mitochondrial precursor (Chaperone-ABC1-like) (aarF domain-containing protein kinase 3) [Danio rerio]
41	Contig0169	053B1A03f1	XP_001337776.1	0.19	17	5544152	5579404	ENSDART00000081742	0.25	PREDICTED: similar to structural maintenance of chromosomes protein 6 [Danio rerio]
41	Contig0169	012A1H08f1	XP_001925832.1	0.11	17	5643470	5662205	ENSDART00000007622	0.19	PREDICTED: similar to lactation elevated 1 [Sus scrofa]
52	Contig0241	006B1F12f1	XP_001490290.2	0.1	17	6575490	6588772	ENSDART00000064624	0.14	PREDICTED: similar to erythroid differentiation-related factor 1 [Equus caballus]
44	Contig0006	095A2B07f1	XP_001920330.1	0.15	17	7469714	7537273	ENSDART00000091828	0.21	PREDICTED: similar to spectrin repeat containing, nuclear envelope 1 [Danio rerio]
42	Contig0038	023A2D09f1	AAH96971.1	0.2	17	8016751	8030105	ENSDART00000025390	0.27	Baz1a protein [Danio rerio]
8	Contig0833	011B1E06r1	AAI62462.1	0.07	17	8471960	8522965	ENSDART00000040431	0.08	Dtk protein [Danio rerio]
44	Contig0006	068A2E08r1	XP_001920759.1	0.13	17	8609619	8670483	ENSDART00000105261	0.17	PREDICTED: similar to mitogen activated protein kinase binding protein 1 [Danio rerio]
8	Contig0833	045B1D06r1	XP_001920759.1	0.23	17	8609619	8670483	ENSDART00000105256	0.3	PREDICTED: similar to mitogen activated protein kinase binding protein 1 [Danio rerio]
44	Contig0006	034A1D10r1	XP_001337740.2	0.35	17	8722771	8724849	ENSDART00000105251	0.43	PREDICTED: similar to F-box only protein 34 [Danio rerio]
44	Contig0006	104A1E07r1	CAG11018.1	0.24	17	9002557	9018503	ENSDART00000091159	0.3	unnamed protein product [Tetraodon nigroviridis]
42	Contig0038	044A2E12r1	XP_001082454.1	0.14	17	13023254	13053164	ENSDART00000081310	0.35	PREDICTED: similar to sorting nexin 6, partial [Macaca mulatta]
42	Contig0038	041A2H02f1	CAF89972.1	0.12	17	13067957	13074117	ENSDART00000105117	0.18	unnamed protein product [Tetraodon nigroviridis]
13	Contig1062	108A2G07r1	XP_001341926.2	0.06	17	14518408	14555535	ENSDART00000033706	0.11	PREDICTED: similar to Nesprin-3 [Danio rerio]
8	Contig1724	096A2A01r1	NP_001018455.1	0.11	17	16357445	16399218	ENSDART00000020920	0.16	serine palmitoyltransferase, long chain base subunit 2 [Danio rerio]
8	Contig1724	093A1A08r1	XP_001342093.2	0.35	17	16426643	16449970	ENSDART00000080004	0.44	PREDICTED: similar to isthmin 2 [Danio rerio]
13	Contig1062	096A2G09f1	XP_683474.3	0.12	17	17994175	18034304	ENSDART00000045881	0.15	PREDICTED: Dicer1, Dcr-1 homolog [Danio rerio]
28	Contig0397	031B1F12f1	XP_001919175.1	0.74	17	19762775	19766051	ENSDART00000104801	0.89	PREDICTED: similar to putative odorant receptor [Danio rerio]
28	Contig0397	070B1B11r1	CAP09596.1	0.18	17	19805575	19808667	ENSDART00000067574	0.25	novel 7 transmembrane receptor (metabotropic glutamate family) protein [Danio rerio]
59	Contig0101	030A1D02f1	XP_699295.2	0.14	17	25140310	25196819	ENSDART00000039663	0.2	PREDICTED: membrane bound O-acyltransferase domain containing 2a [Danio rerio]
13	Contig0761	058A2D09r1	XP_688983.3	0.16	17	27043016	27075080	ENSDART00000077553	0.33	PREDICTED: xanthine dehydrogenase [Danio rerio]
13	Contig0761	036B2D02f1	XP_001374886.1	0.11	17	27636692	27669593	ENSDART00000104465	0.15	PREDICTED: similar to HSKM-B [Monodelphis domestica]
59	Contig0101	086A2C10r1	NP_001070051.1	0.18	17	30695578	30754814	ENSDART00000104307	0.18	hypothetical protein LOC767643 [Danio rerio]
59	Contig0101	032A2H08r1	XP_590509.4	0.09	17	30732817	30774467	ENSDART00000062866	0.15	PREDICTED: echinoderm microtubule associated protein like 1, partial [Bos taurus]
59	Contig0101	011B2H10f1	XP_694827.3	0.51	17	31027062	31050461	ENSDART00000062793	0.55	PREDICTED: apolipoprotein B [Danio rerio]
59	Contig0101	035A1A12f1	XP_695071.3	0.41	17	31164856	31180558	ENSDART00000076739	0.43	PREDICTED: im:7139028 [Danio rerio]
30	Contig0132	040A2F10f1	XP_697435.3	0.26	17	32180470	32221333	ENSDART00000062601	0.33	PREDICTED: similar to usherin [Danio rerio]
30	Contig0132	020A2A04r1	XP_697435.3	0.13	17	32243746	32485180	ENSDART00000086201	0.18	PREDICTED: similar to usherin [Danio rerio]
30	Contig0132	112A1B08f1	NP_001038642.1	0.18	17	32529684	32553755	ENSDART00000009276	0.37	similar to protein tyrosine phosphatase e [Danio rerio]
7	Contig0299	012B2E03f1	CAG13174.1	0.22	17	36059475	36089648	ENSDART00000005239	0.34	unnamed protein product [Tetraodon nigroviridis]
7	Contig0299	039A2E04r1	XP_001085098.1	0.33	17	36320650	36330083	ENSDART00000076019	0.71	PREDICTED: kinesin family member 3C isoform 5 [Macaca mulatta]
11	Contig0517	057A2G01f1	NP_001070987.1	0.48	17	37048973	37137827	ENSDART00000075941	0.57	pleckstrin homology domain containing, family H, member 1 [Danio rerio]
11	Contig0517	111A1E03f1	NP_001070100.1	0.26	17	37146562	37349256	ENSDART00000085481	0.33	solute carrier family 25 (mitochondrial oxodicarboxylate carrier), member 21 [Danio rerio]
52	Contig0241	018A1C04r1	XP_001922059.1	0.19	17	38908603	38935724	ENSDART00000085223	0.26	PREDICTED: similar to ubiquitin protein ligase E3 component n-recognin 1, partial [Danio rerio]
24	Contig0245	059B1E07r1	NP_001017777.1	0.1	17	38952168	39032396	ENSDART00000056742	0.15	hypothetical protein LOC550474 [Danio rerio]
24	Contig0245	090A1G03f1	NP_001002117.1	0.09	17	39059680	39116988	ENSDART00000030622	0.14	ribokinase [Danio rerio]
21	Contig0621	004B1D09r1	NP_001070193.1	0.19	17	40369420	40374061	ENSDART00000103827	0.26	mitochondrial ribosomal protein L35 [Danio rerio]
21	Contig0621	111A2H03r1	XP_001922368.1	0.27	17	40487004	40589081	ENSDART00000103801	0.37	PREDICTED: similar to inositol 1,3,4-triphosphate 5/6 kinase [Danio rerio]
21	Contig0621	008B2C09f1	EAW81509.1	0.06	17	40495508	40545989	ENSDART00000103799	0.09	inositol 1,3,4-triphosphate 5/6 kinase, isoform CRA_b [Homo sapiens]
29	Contig0665	028A1A02f1	NP_001124798.1	0.25	17	41451392	41476862	ENSDART00000075520	0.32	aldehyde dehydrogenase 6 family, member A1 [Pongo abelii]
29	Contig0665	043A1D09f1	XP_686588.3	0.26	17	42007773	42047906	ENSDART00000004494	0.34	PREDICTED: similar to solute carrier family 35, member F4 [Danio rerio]
21	Contig0621	085B1H08r1	AAH44389.1	0.06	17	42737574	42787870	ENSDART00000017376	0.09	Ktn1 protein [Danio rerio]
17	Contig0235	046A2F11f1	XP_691327.3	0.08	17	46201246	46231794	ENSDART00000058700	0.12	PREDICTED: similar to DDHD domain containing 1 [Danio rerio]
11	Contig0797	109A2F03f1	AAH54639.1	0.1	17	46695076	46738243	ENSDART00000033514	0.19	Psen1 protein [Danio rerio]
17	Contig0235	072A1C03r1	XP_682916.3	0.12	17	46794507	46892384	ENSDART00000103633	0.17	PREDICTED: hypothetical protein LOC393436 [Danio rerio]
15	Contig0088	074A1G09r1	CAQ52200.1	0.83	17	47190310	47193293	ENSDART00000075188	0.83	novel protein [Mus musculus]
15	Contig0088	105A2E05r1	CAM22692.1	0.71	17	47198471	47199955	ENSDART00000075195	0.78	novel protein [Mus musculus]
11	Contig0797	002B2C05f1	NP_001074113.1	0.1	17	47666360	47684365	ENSDART00000084356	0.15	hypothetical protein LOC791162 [Danio rerio]
52	Contig0241	049A1G05r1	NP_001096091.1	0.11	17	49413538	49441421	ENSDART00000074875	0.15	hypothetical protein LOC100124594 [Danio rerio]
29	Contig0665	083A2D10r1	NP_001004571.1	0.29	17	49852760	49890123	ENSDART00000103469	0.4	calpain 3, (p94) [Danio rerio]
52	Contig0241	111B2B09f1	AAH68411.1	0.09	17	52006604	52025135	ENSDART00000025810	0.1	Zgc:175195 protein [Danio rerio]
17	Contig0964	043B1H04r1	CAF92932.1	0.26	18	898325	957473	ENSDART00000025987	0.33	unnamed protein product [Tetraodon nigroviridis]
17	Contig0964	059B1F02r1	NP_001020341.1	0.1	18	2849594	2869067	ENSDART00000065317	0.15	hypothetical protein LOC573991 [Danio rerio]
15	Contig0623	103B2F12f1	NP_840852.1	1	18	4621415	4641305	ENSDART00000062314	0.15	N-acetylglutamate synthase [Nitrosomonas europaea ATCC 19718]
15	Contig0623	054B2D08r1	CAK04121.1	0.08	18	5063011	5114297	ENSDART00000092522	0.1	novel protein [Danio rerio]
19	Contig0396	074B1B11r1	NP_001121815.1	1	18	6500377	6543221	ENSDART00000047309	1	similar to Metabotropic glutamate receptor 3 precursor (mGluR3) [Danio rerio]
10	Contig0860	085A1F10r1	NP_001121815.1	0.19	18	6500377	6543221	ENSDART00000047309	0.26	similar to Metabotropic glutamate receptor 3 precursor (mGluR3) [Danio rerio]
19	Contig0396	012A2A05f1	CAG13038.1	0.12	18	6560105	6597673	ENSDART00000061900	0.15	unnamed protein product [Tetraodon nigroviridis]
10	Contig0860	082A2C11f1	CAN88442.1	0.18	18	6560105	6597673	ENSDART00000061900	0.36	novel protein [Danio rerio]
7	Contig1721	022B2E01f1	XP_695141.3	0.12	18	11834786	11869024	ENSDART00000050311	0.19	PREDICTED: hypothetical LOC566763 [Danio rerio]
78	Contig0170	090A1H09r1	CAN87952.1	0.16	18	12166415	12224890	ENSDART00000089507	0.22	novel protein similar to H.sapiens RAN binding protein [Danio rerio]
7	Contig1721	106A2E02f1	BAG60941.1	0.14	18	12166415	12224890	ENSDART00000089507	0.19	unnamed protein product [Homo sapiens]
78	Contig0170	051B1B08r1	NP_001093570.1	0.06	18	12225943	12244370	ENSDART00000043452	0.1	translin-associated factor X interacting protein 1-like [Danio rerio]
78	Contig0170	111A2E07r1	CAN88318.1	0.07	18	12265608	12313881	ENSDART00000089787	0.14	novel protein similar to vertebrate autoantigen (RCD-8) [Danio rerio]
78	Contig0170	062A2D02r1	CAK04389.1	0.27	18	12491544	12531290	ENSDART00000019861	0.37	membrane-bound transcription factor protease, site 1 [Danio rerio]
78	Contig0170	102B2G07f1	CAM56479.2	0.13	18	12558781	12684329	ENSDART00000100853	0.18	novel protein similar to vertebrate EF hand calcium binding protein 2 (EFCBP2, zgc:112232) [Danio rerio]
78	Contig0170	035B1C01r1	CAM56479.2	0.27	18	12585587	12767805	ENSDART00000079291	0.31	novel protein similar to vertebrate EF hand calcium binding protein 2 (EFCBP2, zgc:112232) [Danio rerio]
78	Contig0170	008B2E06f1	AAI61431.1	0.1	18	12775847	12785490	ENSDART00000100848	0.23	Unknown (protein for IMAGE:7794601) [Xenopus tropicalis]
78	Contig0170	029A1C02f1	XP_002115805.1	0.13	18	12790461	12807197	ENSDART00000079297	0.26	hypothetical protein TRIADDRAFT_30117 [Trichoplax adhaerens]
78	Contig0170	021A2D06f1	CAK04742.1	0.1	18	12817874	12831667	ENSDART00000100832	0.15	novel protein similar to vertebrate hydrocephalus inducing (HYDIN) [Danio rerio]
78	Contig0170	100B2A01f1	CAK04740.1	0.08	18	12838199	12902623	ENSDART00000089891	0.12	novel protein similar to vertebrate hydrocephalus inducing (HYDIN) [Danio rerio]
17	Contig1531	076A2D09f1	ABR66915.1	0.11	18	13129824	13293923	ENSDART00000010189	0.14	IGFI receptor A [Ictalurus punctatus]
17	Contig1531	032B2B12f1	ABK34437.1	0.14	18	13454070	13499434	ENSDART00000060243	0.19	cystic fibrosis transmembrane conductance regulator, ATP-binding cassette (sub-family C, member 7) [Danio rerio]
17	Contig1531	010B2H06r1	AAI34854.1	0.33	18	13610888	13615551	ENSDART00000100691	0.45	WEE1 homolog 2 (S. pombe) [Danio rerio]
8	Contig1415	001A1B07f1	AAI63551.1	0.23	18	15080856	15130871	ENSDART00000090962	0.29	Dennd4a protein [Danio rerio]
8	Contig1415	045B2A08r1	CAQ13580.1	0.2	18	15180712	15193899	ENSDART00000006300	0.3	novel protein (zgc:63632) [Danio rerio]
22	Contig0911	084B2B08f1	XP_001918486.1	0.29	18	15649901	15699764	ENSDART00000027791	0.37	PREDICTED: hypothetical protein [Danio rerio]
22	Contig0911	009A2G01f1	NP_001038537.2	0.13	18	16388369	16414585	ENSDART00000090608	0.18	hypothetical protein LOC565154 [Danio rerio]
11	Contig0557	092B2A10r1	XP_001232361.1	0.34	18	16495556	16510767	ENSDART00000033762	0.57	PREDICTED: copine II [Gallus gallus]
11	Contig0557	060B1B04f1	NP_001007361.1	0.07	18	16518389	16528591	ENSDART00000046891	0.11	cholesteryl ester transfer protein, plasma [Danio rerio]
7	Contig1213	049A1F11f1	AAI63401.1	0.64	18	17248225	17251221	ENSDART00000079817	0.78	Has3 protein [Danio rerio]
7	Contig1213	013A1E06r1	CAK11249.1	0.41	18	17493085	17525470	ENSDART00000048722	0.52	novel protein (zgc:55390) [Danio rerio]
4	Contig1533	022A2F09f1	CAK04168.2	0.17	18	18073416	18093541	ENSDART00000100044	0.23	novel protein [Danio rerio]
4	Contig1533	006B2F09r1	CAK05387.1	0.13	18	18166650	18179192	ENSDART00000061189	0.2	novel protein similar to vertebrate sarcospan (Kras oncogene-associated gene) (SSPN) [Danio rerio]
12	Contig0320	082B1D02r1	XP_691200.3	0.12	18	18407170	18439789	ENSDART00000091349	0.17	PREDICTED: similar to Early endosome antigen 1 (Endosome-associated protein p162) (Zinc finger FYVE domain containing protein 2) [Danio rerio]
12	Contig0320	033B1F01r1	ACG50690.1	0.36	18	18653454	18672694	ENSDART00000099876	0.45	vesicular glutamate transporter 3 [Danio rerio]
22	Contig0598	013B2H08r1	ACG50690.1	0.27	18	18653454	18672694	ENSDART00000080454	0.31	vesicular glutamate transporter 3 [Danio rerio]
22	Contig0598	098B1A10r1	EDL21407.1	0.15	18	18890132	18928271	ENSDART00000091466	0.2	polymerase (RNA) III (DNA directed) polypeptide B [Mus musculus]
22	Contig0598	045A1A08r1	AAI62501.1	0.19	18	18936788	18976167	ENSDART00000031752	0.26	Regulatory factor X, 4 [Danio rerio]
22	Contig0598	013B2H08f1	CAM12992.1	0.14	18	19020303	19027479	ENSDART00000091428	0.22	novel protein similar to sirtuin (silent mating type information regulation 2 homolog) family [Danio rerio]
10	Contig1223	087A1E04f1	XP_001923957.1	0.08	18	19298649	19331751	ENSDART00000091747	0.12	PREDICTED: similar to BTB (POZ) domain containing 11 [Danio rerio]
10	Contig1223	069B2H11f1	NP_001098409.1	0.08	18	19350706	19359863	ENSDART00000091729	0.12	megalencephalic leukoencephalopathy with subcortical cysts 1 [Danio rerio]
19	Contig0396	105B2G04r1	CAF98912.1	0.16	18	21276215	21320924	ENSDART00000099536	0.27	unnamed protein product [Tetraodon nigroviridis]
19	Contig0396	019A2A04r1	CAF98912.1	0.14	18	21278559	21316801	ENSDART00000021399	0.25	unnamed protein product [Tetraodon nigroviridis]
4	Contig1803	109B2E10r1	XP_001510966.1	0.09	18	25387519	25476855	ENSDART00000059893	0.13	PREDICTED: similar to Nuclear localized protein 1 (1J245) [Ornithorhynchus anatinus]
4	Contig1803	072A1E08f1	XP_414185.2	0.15	18	25970139	26004972	ENSDART00000089209	0.23	PREDICTED: similar to LOC446264 protein [Gallus gallus]
17	Contig0062	067B1H08r1	XP_001334588.1	0.19	18	28833950	28836256	ENSDART00000078552	0.2	PREDICTED: similar to ZBED1 protein [Danio rerio]
17	Contig0062	038A1A02r1	XP_001334588.1	0.11	18	28834769	28836250	ENSDART00000078550	0.06	PREDICTED: similar to ZBED1 protein [Danio rerio]
28	Contig0397	031B1F12r1	XP_001919205.1	0.22	18	29501804	29506566	ENSDART00000088854	0.38	PREDICTED: similar to novel 7 transmembrane receptor (metabotropic glutamate family) protein [Danio rerio]
14	Contig1653	072B1C10f1	XP_683954.3	0.8	18	30287445	30292057	ENSDART00000059457	0.93	PREDICTED: similar to C-family odorant receptor OLFCQ19 [Danio rerio]
28	Contig0397	071A2D12r1	ABK81647.1	0.22	18	30511598	30516340	ENSDART00000099133	0.32	C-family odorant receptor OLFCT1 [Danio rerio]
28	Contig0397	022B1F06f1	CAM56442.1	0.09	18	30645818	30689623	ENSDART00000099087	0.13	novel protein similar to vertebrate phermone receptor protein [Danio rerio]
14	Contig1653	035A1H07r1	XP_001333050.2	0.26	18	30645818	30689912	ENSDART00000099090	0.28	PREDICTED: similar to vomeronasal 2, receptor, 2-like 3 [Danio rerio]
28	Contig0397	092B2H03r1	AAC64076.1	0.58	18	30753275	30756825	ENSDART00000054463	0.49	putative odorant receptor [Carassius auratus]
14	Contig1653	048A2C04f1	XP_001332632.2	0.35	18	30753400	30756451	ENSDART00000099064	0.47	PREDICTED: similar to vomeronasal 2, receptor, 2-like 3 [Danio rerio]
14	Contig1653	033A1B05r1	AAI54040.1	0.31	18	30753704	30757082	ENSDART00000003907	0.4	LOC793176 protein [Danio rerio]
14	Contig1653	100A1C12r1	XP_696754.3	0.15	18	30763820	30767032	ENSDART00000028134	0.21	PREDICTED: vomeronasal 2, receptor, 2-like 2 [Danio rerio]
28	Contig0397	019B2D01r1	XP_001332717.1	0.12	18	30772668	30779088	ENSDART00000003955	0.1	PREDICTED: similar to putative odorant receptor [Danio rerio]
10	Contig1431	042B2E10r1	AAI34863.1	0.08	18	32852344	32867477	ENSDART00000098992	0.11	Zgc:56454 [Danio rerio]
10	Contig1431	042B2E10f1	CAF97433.1	0.11	18	33076125	33135355	ENSDART00000098958	0.15	unnamed protein product [Tetraodon nigroviridis]
10	Contig1431	060B2D03f1	XP_689424.3	0.12	18	33218388	33276569	ENSDART00000088309	0.17	PREDICTED: similar to mixed lineage kinase 2 [Danio rerio]
13	Contig0939	054A2C06f1	XP_001919036.1	0.06	18	37880696	37939376	ENSDART00000098681	0.1	PREDICTED: si:ch211-272f3.4 [Danio rerio]
13	Contig0939	095A2F07f1	XP_701058.3	0.2	18	42808386	42849649	ENSDART00000086576	0.28	PREDICTED: similar to Delta/Notch-like EGF-related receptor [Danio rerio]
364	Contig0009	110A1B02f1	NP_416665.1	0.65	18	46282993	46303979	ENSDART00000098356	0.11	predicted kinase [Escherichia coli str. K-12 substr. MG1655]
364	Contig0009	110A1B02r1	ZP_03052013.1	0.77	18	46283270	46303675	ENSDART00000086215	0.12	nucleoside transporter, NupC family [Escherichia coli E110019]
17	Contig0964	022A1D07r1	BAG61996.1	0.19	18	49063695	49092353	ENSDART00000046587	0.28	unnamed protein product [Homo sapiens]
26	Contig0146	012B1E01r1	AAI62148.1	0.67	19	1437354	1450470	ENSDART00000092911	0.81	Bloodthirsty [Danio rerio]
26	Contig0146	079A2F10f1	NP_001093537.1	0.47	19	1781864	1784283	ENSDART00000105112	0.59	hypothetical protein LOC100000030 [Danio rerio]
26	Contig0146	095A2B01r1	NP_001120951.1	0.55	19	1789916	1799797	ENSDART00000105109	0.71	hypothetical protein LOC100151764 [Danio rerio]
26	Contig0146	024A2H04f1	AAI55144.1	0.31	19	1789929	1793388	ENSDART00000059892	0.4	Si:dkey-218f9.5 protein [Danio rerio]
26	Contig0146	026B1A01r1	NP_001120951.1	0.39	19	1795962	1799994	ENSDART00000059894	0.52	hypothetical protein LOC100151764 [Danio rerio]
15	Contig0523	032B2D09f1	NP_998367.1	0.15	19	2571512	2590751	ENSDART00000005547	0.2	guanine nucleotide binding protein (G protein), beta polypeptide 3 [Danio rerio]
15	Contig0523	020B1B02r1	NP_001038392.1	0.56	19	3245915	3254285	ENSDART00000092656	0.56	Ets2 repressor factor [Danio rerio]
14	Contig0145	112A1D04f1	XP_689770.3	0.13	19	3834015	3900809	ENSDART00000059102	0.28	PREDICTED: wu:fj11d04 [Danio rerio]
14	Contig0145	047A1D03f1	XP_683154.3	0.19	19	3962352	3990033	ENSDART00000044426	0.21	PREDICTED: similar to Death-associated protein kinase 1 (DAP kinase 1) [Danio rerio]
15	Contig0523	055A1F06f1	XP_419054.2	0.11	19	4958586	4974255	ENSDART00000015559	0.13	PREDICTED: similar to Chain A, Avian Respiratory Complex Ii With Oxaloacetate And Ubiquinone [Gallus gallus]
15	Contig0523	020B1B02f1	CAK11468.1	0.12	19	4959103	4974215	ENSDART00000081754	0.17	succinate dehydrogenase complex, subunit A, flavoprotein (Fp) [Danio rerio]
14	Contig0524	107B2E06f1	NP_001076516.1	0.11	19	5494330	5500549	ENSDART00000081592	0.16	hypothetical protein LOC100034395 [Danio rerio]
14	Contig0524	086A2B08r1	XP_001340912.1	0.54	19	6002279	6023103	ENSDART00000027274	0.67	PREDICTED: similar to ephrin A3 [Danio rerio]
14	Contig0524	019A2G05f1	NP_001038562.1	0.06	19	6366869	6417915	ENSDART00000077953	0.1	neuronal nicotinic acetylocholine receptor alpha-7 subunit-like [Danio rerio]
38	Contig0316	074B2E12f1	XP_692254.3	0.17	19	6719129	6726580	ENSDART00000052915	0.18	PREDICTED: si:ch211-81a5.3 [Danio rerio]
18	Contig0533	020B1E10r1	XP_694945.2	0.28	19	7408242	7423514	ENSDART00000091661	0.36	PREDICTED: si:dkey-14o18.2 [Danio rerio]
18	Contig0533	052B2G09r1	XP_001921158.1	0.48	19	7590656	7718710	ENSDART00000081313	0.6	PREDICTED: hypothetical protein LOC449864 [Danio rerio]
18	Contig0533	052B2G09f1	CAK04630.1	0.1	19	7936209	7962071	ENSDART00000081485	0.2	novel protein (zgc:55934) [Danio rerio]
11	Contig0722	053B1D08f1	AAH72495.1	0.1	19	11521291	11534555	ENSDART00000049438	0.1	Rab5a protein [Rattus norvegicus]
11	Contig0722	077B2E10f1	NP_001038499.1	0.08	19	11537242	11565165	ENSDART00000090757	0.12	K(lysine) acetyltransferase 2B [Danio rerio]
4	Contig2560	043B1C05f1	XP_683290.2	0.08	19	13156607	13161257	ENSDART00000090464	0.15	PREDICTED: similar to CG11576 CG11576-PA [Danio rerio]
9	Contig0915	056A1A05f1	XP_001505745.1	0.11	19	13456755	13493931	ENSDART00000064209	0.16	PREDICTED: hypothetical protein [Ornithorhynchus anatinus]
4	Contig2560	059A2D10r1	CAK04060.1	0.16	19	13456755	13493931	ENSDART00000064209	0.21	eukaryotic translation initiation factor 3, subunit 6 [Danio rerio]
9	Contig0915	056A1A05r1	NP_001018463.1	0.1	19	13578972	13663303	ENSDART00000052503	0.17	NudC domain containing 1 [Danio rerio]
38	Contig0316	003A2A12r1	XP_001921273.1	0.09	19	14092403	14154980	ENSDART00000104221	0.06	PREDICTED: similar to novel G protein-coupled receptor protein [Danio rerio]
79	Contig0042	044B1F04r1	CAK05466.1	0.09	19	14716321	14736774	ENSDART00000079842	0.13	novel protein (zgc:55292) [Danio rerio]
9	Contig1804	002A1D09f1	NP_001038686.1	0.13	19	15369171	15474046	ENSDART00000052418	0.18	hypothetical protein LOC571487 [Danio rerio]
9	Contig1804	090B2E07r1	XP_001922812.1	0.06	19	15711828	15717306	ENSDART00000032374	0.12	PREDICTED: similar to XK, Kell blood group complex subunit-related family, member 8 [Danio rerio]
9	Contig1804	065A2G01r1	XP_001922809.1	0.27	19	15799496	15809466	ENSDART00000104030	0.28	PREDICTED: similar to XK, Kell blood group complex subunit-related family, member 8 [Danio rerio]
26	Contig0082	095A1A11f1	CAF92690.1	0.08	19	17361572	17395066	ENSDART00000067793	0.19	unnamed protein product [Tetraodon nigroviridis]
26	Contig0082	022A2D05f1	XP_688911.2	0.07	19	17403061	17436268	ENSDART00000079410	0.08	PREDICTED: si:dkey-27c15.3 [Danio rerio]
14	Contig0441	021B1F07f1	XP_688911.2	0.1	19	17403061	17436268	ENSDART00000079410	0.15	PREDICTED: si:dkey-27c15.3 [Danio rerio]
14	Contig0441	063B2A02f1	EDL79991.1	0.07	19	17439302	17451604	ENSDART00000049020	0.09	protein disulfide isomerase associated 3, isoform CRA_a [Rattus norvegicus]
3	Contig2609	089A2F09r1	EDL83524.1	0.09	19	17451509	17457557	ENSDART00000067792	0.12	casein kinase 2, beta subunit, isoform CRA_c [Rattus norvegicus]
3	Contig2609	013A1C07f1	NP_001038374.1	0.1	19	17531413	17544854	ENSDART00000002464	0.15	neuraminidase 1 [Danio rerio]
14	Contig0441	004A1B12r1	NP_001038343.1	0.18	19	17689080	17716213	ENSDART00000052363	0.33	hypothetical protein LOC558940 [Danio rerio]
18	Contig0172	034A1C03f1	CAN87999.1	0.08	19	18580920	18623357	ENSDART00000103892	0.11	novel protein (zgc:55517) [Danio rerio]
18	Contig0172	072B2B11f1	NP_001037806.2	0.07	19	18971475	19014202	ENSDART00000103855	0.11	hypothetical protein LOC555969 [Danio rerio]
39	Contig0609	022A2G09f1	CAK10872.1	0.12	19	26270768	26484770	ENSDART00000021519	0.17	CTD (carboxy-terminal domain, RNA polymerase II, polypeptide A) phosphatase, subunit 1 [Danio rerio]
8	Contig1619	075B1E02f1	NP_001070244.2	0.25	19	31411587	31442297	ENSDART00000021009	0.32	runt-related transcription factor [Danio rerio]
3	Contig2479	024B1A10r1	CAN87754.1	0.2	19	32468421	32473681	ENSDART00000076506	0.28	novel protein similar to vertebrate WNT1 inducible signaling pathway protein 1 (WISP1) [Danio rerio]
3	Contig2479	006A1D03f1	XP_001920094.1	0.24	19	32667328	32855728	ENSDART00000054274	0.31	PREDICTED: similar to Microtubule-actin cross-linking factor 1 [Danio rerio]
8	Contig1619	111B2D08f1	NP_001037785.1	0.18	19	36828545	36848896	ENSDART00000049968	0.25	ZNF261 protein [Danio rerio]
40	Contig0890	110A2F01r1	ACH44877.1	0.1	19	37019812	37029773	ENSDART00000028300	0.14	putative RIKEN cDNA 5830415L20 [Taeniopygia guttata]
40	Contig0890	039A1G02f1	CAG11123.1	0.12	19	37061996	37377213	ENSDART00000017917	0.17	unnamed protein product [Tetraodon nigroviridis]
40	Contig0890	085A2C06f1	FAA00373.1	0.22	19	37409408	37467838	ENSDART00000051943	0.28	TPA: calcitonin receptor [Tetraodon nigroviridis]
79	Contig0042	109A2G08f1	AAM95605.1	0.69	19	38398511	38411610	ENSDART00000061346	0.63	AF329894_1 gonadotropin-releasing hormone receptor 2 [Clarias gariepinus]
10	Contig0415	088B2C10f1	NP_001038442.2	0.21	19	38565705	38626291	ENSDART00000087096	0.29	hypothetical protein LOC562116 [Danio rerio]
10	Contig0415	036A2B02r1	NP_001097996.1	0.13	19	38638208	38765799	ENSDART00000087055	0.19	triple functional domain (PTPRF interacting) [Danio rerio]
40	Contig0058	041B2C07r1	CAF99476.1	0.21	19	39299134	39311302	ENSDART00000007642	0.25	unnamed protein product [Tetraodon nigroviridis]
40	Contig0058	002B2H01r1	CAM56368.1	0.09	19	39623889	39690225	ENSDART00000102499	0.13	cytoplasmic linker associated protein 2 [Danio rerio]
39	Contig0609	022A2G09r1	NP_001018438.1	0.16	19	45872680	45896751	ENSDART00000078358	0.19	phosphatidylinositol-4-phosphate 5-kinase, type I, alpha [Danio rerio]
39	Contig0609	031A1D05f1	XP_705956.2	0.22	19	45918334	45920820	ENSDART00000080861	0.29	PREDICTED: similar to zinc finger protein 782 [Danio rerio]
39	Contig0609	102B2F05r1	XP_705956.2	0.24	19	45918955	45920787	ENSDART00000080853	0.69	PREDICTED: similar to zinc finger protein 782 [Danio rerio]
39	Contig0609	070B2G10r1	NP_001017909.1	0.27	19	45938734	45943615	ENSDART00000015137	0.32	hypothetical protein LOC550608 [Danio rerio]
17	Contig0827	106A2G09f1	EDL98579.1	0.08	20	904274	923300	ENSDART00000012376	0.15	rCG55020, isoform CRA_b [Rattus norvegicus]
26	Contig0632	078A1B02r1	XP_001921966.1	0.11	20	4052640	4069755	ENSDART00000019238	0.16	PREDICTED: si:ch211-93f2.1 [Danio rerio]
26	Contig0632	009B1C06f1	XP_001921966.1	0.08	20	4073511	4085528	ENSDART00000082431	0.12	PREDICTED: si:ch211-93f2.1 [Danio rerio]
38	Contig0005	040A2A07r1	NP_991123.2	0.32	20	12629563	12650566	ENSDART00000063944	0.43	hypothetical protein LOC333952 [Danio rerio]
53	Contig0155	084B1E07f1	NP_001025255.1	0.31	20	13118015	13126088	ENSDART00000012476	0.4	hypothetical protein LOC555268 [Danio rerio]
15	Contig0138	090B1G11f1	ABG77029.1	0.24	20	14262438	14282458	ENSDART00000063877	0.23	peroxiredoxin 6 [Ictalurus punctatus]
53	Contig0155	047B2E11f1	CAF97613.1	0.7	20	14422456	14428628	ENSDART00000039345	0.62	unnamed protein product [Tetraodon nigroviridis]
15	Contig0138	018B2G04f1	XP_001922482.1	0.19	20	14493170	14506135	ENSDART00000021394	0.25	PREDICTED: hypothetical protein LOC557908 isoform 1 [Danio rerio]
15	Contig0138	091A2F03f1	XP_686501.3	0.08	20	14709803	14727509	ENSDART00000063859	0.22	PREDICTED: si:ch211-184m19.1 [Danio rerio]
53	Contig0276	056B1B11f1	Q90275.2	0.17	20	17820826	17902619	ENSDART00000024627	0.22	CADH2_DANRE Cadherin-2 precursor (Neural cadherin) (N-cadherin) (ZNCAD)
53	Contig0276	074A1A11f1	AAH97010.1	0.18	20	18454378	18488029	ENSDART00000041451	0.29	Si:ch211-20b12.1 [Danio rerio]
9	Contig0620	022A2C08f1	CAN88452.1	0.21	20	19530389	19537244	ENSDART00000023646	0.27	novel zinc finger protein [Danio rerio]
23	Contig0147	007B1E07r1	CAG09118.1	0.08	20	19622589	19638473	ENSDART00000026239	0.12	unnamed protein product [Tetraodon nigroviridis]
9	Contig0620	004A2E11f1	CAG09120.1	0.08	20	19668318	19681498	ENSDART00000027762	0.09	unnamed protein product [Tetraodon nigroviridis]
8	Contig0619	038A2C01r1	CAG10970.1	0.12	20	20623916	20666804	ENSDART00000011135	0.29	unnamed protein product [Tetraodon nigroviridis]
8	Contig0619	060B2C08f1	NP_997848.1	0.13	20	20809199	20816018	ENSDART00000047624	0.18	transmembrane protein 165 [Danio rerio]
6	Contig1297	011A1C03f1	NP_997848.1	0.25	20	20809199	20816018	ENSDART00000047624	0.33	transmembrane protein 165 [Danio rerio]
23	Contig0147	075A1E06f1	NP_001038271.1	0.34	20	22593465	22639942	ENSDART00000103587	0.4	protein kinase C, eta [Danio rerio]
23	Contig0147	020B2F03r1	CAH68915.1	0.1	20	22678883	22686139	ENSDART00000103564	0.13	novel protein (zgc:56450) [Danio rerio]
23	Contig0147	035B1A05f1	CAG03757.1	0.19	20	22820696	23038571	ENSDART00000029689	0.24	unnamed protein product [Tetraodon nigroviridis]
6	Contig1297	036A2F06f1	XP_590921.4	0.11	20	23258115	23284589	ENSDART00000103509	0.15	PREDICTED: platelet-derived growth factor receptor, alpha polypeptide [Bos taurus]
17	Contig0827	086B1A02r1	CAI21308.1	0.27	20	24046342	24083837	ENSDART00000020923	0.35	novel protein similar to human MDN1, midasin homolog (yeast) (MDN1) [Danio rerio]
13	Contig1076	096A1F05f1	XP_686108.3	0.11	20	24494525	24619930	ENSDART00000058532	0.17	PREDICTED: similar to palladin [Danio rerio]
13	Contig1076	085B2D10f1	NP_001008589.1	0.09	20	24626911	24646225	ENSDART00000040776	0.14	hypothetical protein LOC494046 [Danio rerio]
39	Contig0214	025A1A10f1	CAG01738.1	0.3	20	25852881	25858543	ENSDART00000008306	0.14	unnamed protein product [Tetraodon nigroviridis]
7	Contig0951	012B2G09f1	XP_697730.2	0.4	20	27006203	27013442	ENSDART00000077721	0.5	PREDICTED: interferon regulatory factor 4b [Danio rerio]
20	Contig0021	070A2D11r1	CAK05150.1	0.06	20	27356190	27474279	ENSDART00000063385	0.1	novel protein similar to vertebrate spectrin repeat containing, nuclear envelope 1 (SYNE1) [Danio rerio]
20	Contig0021	003A1E10r1	XP_698389.2	0.27	20	27643723	27646398	ENSDART00000063168	0.34	PREDICTED: si:dkey-12h9.11 [Danio rerio]
8	Contig0619	020A2F12f1	XP_698902.2	0.19	20	27910034	27923654	ENSDART00000036350	0.24	PREDICTED: hypothetical protein LOC570338 [Danio rerio]
53	Contig0155	009A1D02f1	AAI63044.1	0.18	20	28059356	28083036	ENSDART00000063052	0.32	Hook homolog 1 [Danio rerio]
13	Contig0882	023A1C03f1	AAI24748.1	0.43	20	29328485	29340971	ENSDART00000036371	0.54	Si:ch211-181h6.2 protein [Danio rerio]
8	Contig1774	074A1B05f1	NP_001025335.1	0.25	20	29739074	29748388	ENSDART00000058502	0.28	hypothetical protein LOC562048 [Danio rerio]
13	Contig0882	023A1C12f1	CAI11750.1	0.13	20	29884983	29960909	ENSDART00000067053	0.1	novel protein (zgc:64104) [Danio rerio]
364	Contig0009	068B2E03r1	CAF95027.1	1	20	31791242	31799872	ENSDART00000016090	0.21	unnamed protein product [Tetraodon nigroviridis]
14	Contig0022	082B1H05f1	XP_696317.3	0.26	20	32057541	32130199	ENSDART00000081645	0.51	PREDICTED: similar to Serine/threonine-protein kinase MRCK alpha (CDC42-binding protein kinase alpha) (Myotonic dystrophy kinase-related CDC42-binding kinase alpha) (Myotonic dystrophy protein kinase-like alpha) (MRCK alpha) (DMPK-like alpha) [Danio reri
14	Contig0022	024A2F12r1	NP_001025378.1	0.06	20	32397625	32416444	ENSDART00000035612	0.1	elastin microfibril interfacer 1a [Danio rerio]
8	Contig1923	074B1E05f1	CAI21328.1	0.08	20	32887466	32915890	ENSDART00000061626	0.13	novel protein [Danio rerio]
14	Contig0702	110B1F11f1	CAI11663.1	0.17	20	32988726	33101739	ENSDART00000020389	0.35	novel hemicentin protein [Danio rerio]
8	Contig1923	006A2H10f1	CAI11663.1	0.15	20	32988726	33101739	ENSDART00000020389	0.21	novel hemicentin protein [Danio rerio]
14	Contig0702	092B2F01r1	CAI11663.1	0.06	20	33096078	33101739	ENSDART00000022321	0.1	novel hemicentin protein [Danio rerio]
6	Contig1288	055B1G01r1	XP_687485.1	0.26	20	33116000	33129605	ENSDART00000023211	0.33	PREDICTED: phospholipase A2, group IVA (cytosolic, calcium-dependent) [Danio rerio]
6	Contig1288	046A1E05r1	NP_001018495.1	0.13	20	33250134	33265579	ENSDART00000061729	0.28	hypothetical protein LOC553598 [Danio rerio]
6	Contig1393	035A2D12r1	XP_001920604.1	0.18	20	33750011	33751495	ENSDART00000029206	0.41	PREDICTED: similar to rCG61419 [Danio rerio]
6	Contig1393	084B1A08f1	XP_684782.1	0.2	20	34095942	34110240	ENSDART00000023963	0.27	PREDICTED: hypothetical protein LOC556790 [Danio rerio]
41	Contig0169	002B2E06r1	CAG03579.1	0.29	20	35978273	35986651	ENSDART00000101752	0.33	unnamed protein product [Tetraodon nigroviridis]
37	Contig1363	034B1E03r1	ABC75564.1	0.1	20	36196468	36208991	ENSDART00000101722	0.13	protein disulfide isomerase-related protein P5 precursor [Ictalurus punctatus]
37	Contig1363	048B2D03f1	XP_420015.2	0.09	20	36218503	36359442	ENSDART00000008840	0.13	PREDICTED: similar to brain otoferlin [Gallus gallus]
37	Contig1363	071B1H09r1	XP_686502.2	0.16	20	36524390	36533444	ENSDART00000022951	0.4	PREDICTED: si:ch211-195e3.4 [Danio rerio]
39	Contig0214	058B2B04f1	CAF89302.1	0.14	20	36935157	37063171	ENSDART00000044397	0.12	unnamed protein product [Tetraodon nigroviridis]
2	Contig3388	105B2E02f1	XP_001922113.1	0.21	20	38108170	38237179	ENSDART00000046553	0.22	PREDICTED: ryanodine receptor 3 [Danio rerio]
7	Contig0951	106B2B08r1	XP_690395.3	0.29	20	38456327	38467731	ENSDART00000017090	0.37	PREDICTED: thrombospondin 1 [Danio rerio]
2	Contig3388	056B2E02f1	CAG03524.1	0.13	20	38456327	38467731	ENSDART00000017090	0.16	unnamed protein product [Tetraodon nigroviridis]
41	Contig0169	103B2H01f1	CAF92800.1	0.14	20	39728620	39742963	ENSDART00000050474	0.24	unnamed protein product [Tetraodon nigroviridis]
8	Contig1774	060B2B10f1	AAU25877.1	0.07	20	39728620	39742963	ENSDART00000050474	0.1	zinc exporter 2 [Cyprinus carpio]
18	Contig0192	054A1C08r1	NP_001038521.1	0.18	20	40355854	40388942	ENSDART00000019744	0.46	hypothetical protein LOC564535 [Danio rerio]
18	Contig0192	109A1C03f1	CAG13571.1	0.11	20	40641190	40702079	ENSDART00000062414	0.14	unnamed protein product [Tetraodon nigroviridis]
364	Contig0009	065A2E02f1	AAI54341.1	0.22	20	40869754	40908742	ENSDART00000086405	0.29	Si:ch211-208c9.4 protein [Danio rerio]
33	Contig0100	004B1F06f1	EAW48162.1	0.09	20	41350921	41400922	ENSDART00000075112	0.12	chromosome 6 open reading frame 213, isoform CRA_c [Homo sapiens]
33	Contig0100	074A2B04r1	CAI11723.1	0.14	20	41418453	41448525	ENSDART00000075096	0.16	novel protein similar to vertebrate sphingomyelin phosphodiesterase, acid-like 3A (SMPDL3A) [Danio rerio]
20	Contig0021	103B2B10r1	XP_511908.2	0.19	20	41556608	41568240	ENSDART00000075070	0.06	PREDICTED: heat shock transcription factor family member 5 [Pan troglodytes]
33	Contig0100	011B1A01f1	NP_001093493.1	0.46	20	41854688	41921897	ENSDART00000061168	0.14	hypothetical protein LOC566474 [Danio rerio]
24	Contig0582	084A1C08r1	XP_684953.2	0.18	20	43625190	43652681	ENSDART00000061122	0.46	PREDICTED: si:dkeyp-93d12.2 [Danio rerio]
24	Contig0582	074A1A05r1	NP_001034716.1	0.24	20	43683709	43778805	ENSDART00000061101	0.32	insulin-like growth factor 2 receptor [Danio rerio]
24	Contig0582	085A2F03f1	CAH68921.2	0.11	20	43787454	43807039	ENSDART00000048890	0.16	novel protein (zgc:64076) [Danio rerio]
24	Contig0582	096B1G11r1	XP_686655.3	0.28	20	44305004	44414492	ENSDART00000039754	0.36	PREDICTED: similar to myeloid/lymphoid or mixed-lineage leukemia (trithorax homolog, Drosophila); translocated to, 4 [Danio rerio]
12	Contig1902	044A1F11f1	NP_001038407.1	0.14	20	44807979	44849388	ENSDART00000017269	0.31	poly (ADP-ribose) polymerase family, member 1 [Danio rerio]
12	Contig1902	024B2C12r1	NP_001098216.1	0.16	20	45406301	45412867	ENSDART00000100620	0.16	ZPA domain containing protein [Oryzias latipes]
3	Contig1905	067B1H06f1	NP_001076510.1	0.27	20	46463447	46464472	ENSDART00000060799	0.35	hypothetical protein LOC100034379 [Danio rerio]
3	Contig1905	090B2A03r1	NP_001076512.1	0.15	20	46474007	46475032	ENSDART00000100471	0.2	trace amine associated receptor 66 [Danio rerio]
38	Contig0005	063B1A02r1	XP_001919006.1	0.09	20	54891801	55017647	ENSDART00000085567	0.13	PREDICTED: similar to CD109, partial [Danio rerio]
38	Contig0005	052B1E12f1	NP_001080646.1	0.31	20	55024539	55037723	ENSDART00000057700	0.44	N-acetyltransferase 5 (ARD1 homolog, S. cerevisiae) [Xenopus laevis]
12	Contig1823	051B2E05f1	XP_001094639.1	0.23	21	339955	344006	ENSDART00000102724	0.29	PREDICTED: similar to zinc finger protein 530 [Macaca mulatta]
12	Contig1823	086A1E04f1	NP_001120660.1	0.12	21	441423	445914	ENSDART00000065915	0.14	hypothetical protein LOC100043100 [Mus musculus]
7	Contig1602	039A2A11f1	XP_001338459.1	0.22	21	3971002	4008267	ENSDART00000014668	0.28	PREDICTED: proprotein convertase subtilisin/kexin type 1 [Danio rerio]
19	Contig0348	072B2C05f1	NP_001091958.1	0.56	21	5198363	5251065	ENSDART00000102259	0.69	spectrin alpha 2 [Danio rerio]
19	Contig0348	065A2C06r1	AAI33910.1	0.2	21	5251402	5258505	ENSDART00000080347	0.23	Zgc:171284 protein [Danio rerio]
7	Contig1602	104B2F10f1	XP_001337152.2	0.29	21	7532498	7535009	ENSDART00000045913	0.35	PREDICTED: similar to mannose receptor, C type 2 [Danio rerio]
7	Contig1602	039A2A11r1	XP_001919188.1	0.2	21	7534253	7535428	ENSDART00000038284	0.3	PREDICTED: similar to Macrophage mannose receptor 1 precursor (MMR) (CD206 antigen) [Danio rerio]
7	Contig1602	058B1B05r1	XP_001919188.1	0.18	21	7556103	7557908	ENSDART00000037845	0.54	PREDICTED: similar to Macrophage mannose receptor 1 precursor (MMR) (CD206 antigen) [Danio rerio]
7	Contig1836	082B2B02r1	CAE47761.1	0.15	21	9279166	9288709	ENSDART00000065562	0.3	novel protein similar to human pre-mRNA cleavage complex II protein Pcf11 (PCF11) [Danio rerio]
7	Contig1836	053A1D04f1	XP_694574.2	0.46	21	9339179	9343125	ENSDART00000079161	0.58	PREDICTED: angiopoietin-like 5 [Danio rerio]
13	Contig0738	003B1C10r1	AAI62813.1	0.08	21	9351697	9361907	ENSDART00000079151	0.12	Trpc6 protein [Danio rerio]
13	Contig0738	073B2A09f1	XP_001922580.1	0.1	21	9371809	9403167	ENSDART00000079145	0.15	PREDICTED: similar to Oligophrenin 1 [Danio rerio]
13	Contig0738	064A2G09r1	XP_694708.3	0.18	21	9453549	9461425	ENSDART00000101797	0.18	PREDICTED: similar to F-box only protein 40 (Muscle disease-related protein) [Danio rerio]
9	Contig1906	027B1D12f1	NP_001025130.1	0.19	21	11007347	11019177	ENSDART00000079431	0.25	reticulon 2b [Danio rerio]
9	Contig1906	035A1D05f1	XP_001921878.1	0.29	21	11057030	11067435	ENSDART00000089898	0.37	PREDICTED: similar to glutaminyl-peptide cyclotransferase-like [Danio rerio]
19	Contig0348	092B1H04r1	NP_998520.1	0.09	21	13504238	13522864	ENSDART00000017937	0.2	sphingomyelin phosphodiesterase 4 [Danio rerio]
21	Contig1303	033A1H01r1	AAI25893.1	0.06	21	15053844	15073689	ENSDART00000044078	0.1	Gsna protein [Danio rerio]
21	Contig1303	038B2E06f1	XP_415449.2	0.18	21	15288385	15319440	ENSDART00000080667	0.29	PREDICTED: hypothetical protein [Gallus gallus]
21	Contig1303	054B2A08f1	CAG02473.1	0.27	21	15536995	15591361	ENSDART00000047201	0.36	unnamed protein product [Tetraodon nigroviridis]
36	Contig0032	012B1F05f1	AAT64058.1	0.34	21	16193279	16195130	ENSDART00000002341	0.43	claudin 3d [Takifugu rubripes]
36	Contig0032	036B1B10r1	NP_571831.1	0.1	21	16533032	16550265	ENSDART00000007205	0.16	spermine synthase [Danio rerio]
5	Contig0932	079B2G02f1	XP_700329.3	0.15	21	18845058	18864618	ENSDART00000088461	0.21	PREDICTED: similar to 5-hydroxytryptamine receptor 3A precursor (Serotonin receptor 3A) (Serotonin-gated ion channel receptor) (5-HT-3) (5-HT3R) (5-HT3A) [Danio rerio]
5	Contig0932	051B1F10f1	CAG12328.1	0.17	21	18865517	18925253	ENSDART00000003076	0.2	unnamed protein product [Tetraodon nigroviridis]
10	Contig0352	008A1D04f1	NP_956334.1	0.37	21	20162578	20176794	ENSDART00000022562	0.47	ras homolog gene family, member G [Danio rerio]
10	Contig0352	034A2E07r1	NP_001038838.1	0.07	21	20468680	20475413	ENSDART00000100892	0.1	calcitonin gene-related peptide-receptor component protein [Danio rerio]
8	Contig0945	081B2E05r1	NP_001002411.1	0.16	21	22116243	22126958	ENSDART00000077897	0.33	OTU domain, ubiquitin aldehyde binding 1, like [Danio rerio]
8	Contig0945	081B2E05f1	NP_001073439.1	0.36	21	22394061	22991850	ENSDART00000087657	0.44	neurexin 2a [Danio rerio]
21	Contig0257	036A2G02r1	ABU49224.1	0.09	21	23076651	23107890	ENSDART00000065422	0.14	phosphofurin acidic cluster sorting protein 1 [Danio rerio]
21	Contig0257	061B1G02f1	CAG11740.1	0.26	21	23274479	23288462	ENSDART00000011305	0.33	unnamed protein product [Tetraodon nigroviridis]
21	Contig0257	011B1B09r1	AAI63335.1	0.45	21	23506050	23511032	ENSDART00000077478	0.53	Solute carrier family 8 (sodium/calcium exchanger), member 4a [Danio rerio]
10	Contig0352	021B1E04f1	NP_001006071.1	0.4	21	24536183	24545869	ENSDART00000027848	0.51	TLC domain containing 1 [Danio rerio]
36	Contig0032	036A1D03f1	XP_423183.2	0.44	21	24567535	24597091	ENSDART00000028007	0.59	PREDICTED: similar to putative chromatin structure regulator [Gallus gallus]
16	Contig0700	054B1F01f1	NP_919353.1	0.31	21	31195884	31219044	ENSDART00000100243	0.39	hypothetical protein LOC324283 [Danio rerio]
16	Contig0700	112A1G09f1	NP_001032767.1	0.12	21	32381897	32388897	ENSDART00000076840	0.17	hypothetical protein LOC557480 [Danio rerio]
62	Contig0074	008A2F04f1	CAG05596.1	0.08	21	44971740	44995370	ENSDART00000004087	0.08	unnamed protein product [Tetraodon nigroviridis]
62	Contig0074	108A2C08r1	CAG01175.1	0.1	21	44972056	45039353	ENSDART00000093108	0.16	unnamed protein product [Tetraodon nigroviridis]
43	Contig0306	040B1A07f1	XP_001365171.1	0.11	22	1906369	1953530	ENSDART00000106201	0.1	PREDICTED: similar to IMPACT [Monodelphis domestica]
28	Contig0355	088A2A03r1	CAG08034.1	0.17	22	1960948	1997674	ENSDART00000082109	0.14	unnamed protein product [Tetraodon nigroviridis]
28	Contig0355	108B1B12r1	CAK04039.1	0.21	22	2072641	2088689	ENSDART00000062675	0.27	novel protein containing a Tim44-like domain (zgc:110764) [Danio rerio]
28	Contig0355	110A2G04f1	NP_001076274.1	0.26	22	2138361	2207443	ENSDART00000046404	0.33	hypothetical protein LOC556504 [Danio rerio]
28	Contig0355	083A2B06r1	NP_001092214.2	0.07	22	2803397	2812701	ENSDART00000081902	0.11	hypothetical protein LOC566052 [Danio rerio]
43	Contig0306	004B1B02r1	AAI62105.1	0.09	22	3046474	3074717	ENSDART00000009438	0.14	Lamin B2 [Danio rerio]
99	Contig0059	036A2A04r1	CAP09547.1	0.18	22	3222334	3234961	ENSDART00000019854	0.24	novel deoxyribonuclease like protein (zgc:77816) [Danio rerio]
99	Contig0059	085A1D09r1	CAP09427.1	0.09	22	3251663	3262084	ENSDART00000063484	0.13	novel protein similar to vertebrate keratin family [Danio rerio]
31	Contig0043	014A1F12f1	XP_699221.3	0.06	22	7143652	7179387	ENSDART00000092022	0.09	PREDICTED: similar to stabilin 1 precursor [Danio rerio]
31	Contig0043	033A1D09r1	XP_699221.3	0.1	22	7181051	7193329	ENSDART00000092029	0.15	PREDICTED: similar to stabilin 1 precursor [Danio rerio]
99	Contig0059	076A2A10f1	NP_001033648.1	0.16	22	7851194	7867511	ENSDART00000003422	0.22	SWI/SNF-related matrix-associated actin-dependent regulator of chromatin d1 [Bos taurus]
31	Contig0043	095A1B01r1	ABD83928.1	0.32	22	7976307	7979266	ENSDART00000067426	0.17	stabilin 1 precursor-like [Ictalurus punctatus]
31	Contig0043	094B1F07f1	AAG40156.1	0.23	22	8085710	8093188	ENSDART00000064798	0.31	AF247821_1 biglycan-like protein 3 [Oreochromis niloticus]
31	Contig0043	092B2B09r1	AAG40156.1	0.17	22	8086386	8092219	ENSDART00000105859	0.34	AF247821_1 biglycan-like protein 3 [Oreochromis niloticus]
31	Contig0043	038B1F06r1	Q4JL91	0.3	22	8122070	8144924	ENSDART00000019615	0.36	IPPK_DANRE Inositol-pentakisphosphate 2-kinase (Inositol-1,3,4,5,6-pentakihosphate 2-kinase) (Ins(1,3,4,5,6)P5 2-kinase) (InsP5 2-kinase)
31	Contig0043	023A1C10f1	NP_001038332.1	0.06	22	8149074	8165507	ENSDART00000091850	0.09	hypothetical protein LOC558534 [Danio rerio]
43	Contig0306	108B2G12f1	NP_001003530.1	0.12	22	11459499	11467095	ENSDART00000063719	0.16	ribonuclease P 21 subunit [Danio rerio]
43	Contig0306	102A2D03r1	XP_699945.2	0.11	22	11468728	11506365	ENSDART00000010846	0.15	PREDICTED: si:dkey-236e20.9 [Danio rerio]
43	Contig0306	071B2B04f1	NP_001032450.1	0.2	22	11536705	11579202	ENSDART00000022704	0.23	Gpc1 protein [Danio rerio]
43	Contig0306	001B1A05f1	CAK03656.2	0.16	22	11597298	11599497	ENSDART00000090946	0.18	novel protein similar to human ankyrin repeat and MYND domain containing 1 (ANKMY1) [Danio rerio]
43	Contig0306	048B2D04r1	XP_001959093.1	1	22	13144778	13149685	ENSDART00000105704	0.18	GF12232 [Drosophila ananassae]
11	Contig0459	022B1F02f1	NP_776330.1	0.09	22	13884515	13895852	ENSDART00000058662	0.16	dihydrolipoamide branched chain transacylase E2 [Bos taurus]
34	Contig0189	027B2D08f1	AAI62978.1	0.06	22	13922942	13946663	ENSDART00000090468	0.09	Osbpl1a protein [Danio rerio]
34	Contig0189	076A2G11r1	CAG07616.1	0.08	22	13981443	13998700	ENSDART00000062705	0.1	unnamed protein product [Tetraodon nigroviridis]
36	Contig0266	008A2A12r1	XP_001335758.2	0.1	22	15750478	15763117	ENSDART00000105640	0.13	PREDICTED: similar to Complement factor H precursor (Protein beta-1-H) [Danio rerio]
36	Contig0266	085A2F09r1	NP_001116845.1	0.88	22	15961899	15979768	ENSDART00000105628	0.98	asp (abnormal spindle)-like, microcephaly associated [Danio rerio]
10	Contig0874	034B1H08r1	NP_001116845.1	0.09	22	15961899	15979768	ENSDART00000105628	0.13	asp (abnormal spindle)-like, microcephaly associated [Danio rerio]
10	Contig0874	008A1B10r1	XP_001492921.1	0.31	22	16267085	16274184	ENSDART00000054807	0.4	PREDICTED: similar to LIM/homeobox protein Lhx9 (LIM homeobox protein 9) isoform 1 [Equus caballus]
16	Contig0714	102A2B06r1	NP_001038441.1	0.12	22	17061693	17098642	ENSDART00000089622	0.28	kinesin family member 14 [Danio rerio]
16	Contig0714	056A1B02r1	NP_001038461.1	0.07	22	17121119	17191297	ENSDART00000089569	0.12	calmodulin regulated spectrin-associated protein 1-like 1 [Danio rerio]
15	Contig1301	039B2A11r1	NP_001120570.1	0.07	22	18500974	18633003	ENSDART00000002029	0.11	hypothetical protein LOC100145724 [Xenopus tropicalis]
15	Contig1301	055B1C10f1	AAP82032.1	0.2	22	18838507	18844304	ENSDART00000105532	0.28	ornithine decarboxylase antizyme small isoform [Paralichthys olivaceus]
15	Contig1301	035B1E08f1	CAF93214.1	0.12	22	19048726	19079417	ENSDART00000088890	0.15	unnamed protein product [Tetraodon nigroviridis]
100	Contig0534	070A2D04r1	XP_001342020.2	0.72	22	19085343	19097445	ENSDART00000078890	0.75	PREDICTED: similar to one cut domain, family member 2, partial [Danio rerio]
13	Contig0461	084B1B12f1	XP_694029.3	0.45	22	19182449	19186372	ENSDART00000089015	0.46	PREDICTED: similar to Zinc finger and BTB domain containing protein 7 (Leukemia/lymphoma related factor) (Factor that binds to inducer of short transcripts protein 1) (Factor binding IST protein 1) (FBI-1) (HIV-1 1st-binding protein 1) (TTF-I interacting
100	Contig0534	048B2E04f1	AAI63262.1	0.08	22	20152328	20158963	ENSDART00000061694	0.18	Btbd2 protein [Danio rerio]
13	Contig0461	043B2F02f1	CAK05090.1	0.56	22	20187673	20233330	ENSDART00000088603	0.57	novel protein similar to vertebrate unc-13 homolog family (C.elegans) [Danio rerio]
100	Contig0534	058B1F11f1	NP_001025044.1	0.1	22	20187673	20233330	ENSDART00000088603	0.15	unc-13 homolog A [Mus musculus]
38	Contig0258	045B2G09r1	NP_001080132.1	0.17	22	20498515	20505400	ENSDART00000061366	0.24	RAB11B, member RAS oncogene family [Xenopus laevis]
38	Contig0258	031A1E05r1	XP_683392.3	0.16	22	20542493	20562652	ENSDART00000105443	0.21	PREDICTED: si:dkey-29i9.1 [Danio rerio]
38	Contig0258	110B2A05f1	XP_001342116.2	0.16	22	20597471	20611290	ENSDART00000056032	0.2	PREDICTED: similar to strawberry notch homolog 2 [Danio rerio]
40	Contig0130	014B2D03f1	NP_001037782.1	0.09	22	21129768	21135869	ENSDART00000105425	0.14	transmembrane protein 161A [Danio rerio]
40	Contig0130	080B1D10f1	CAK11413.1	0.36	22	21849203	21901557	ENSDART00000088249	0.46	novel protein similar to hyperpolarization activated cyclic nucleotide-gated potassium channel family (HCN) [Danio rerio]
16	Contig0085	084B1H03r1	XP_685138.3	0.06	22	21914818	21998174	ENSDART00000088169	0.1	PREDICTED: polymerase (RNA) mitochondrial (DNA directed) [Danio rerio]
40	Contig0130	109B2F10f1	XP_685138.3	0.11	22	21914818	21998174	ENSDART00000088169	0.16	PREDICTED: polymerase (RNA) mitochondrial (DNA directed) [Danio rerio]
16	Contig0085	021A2A02r1	AAX36078.1	0.18	22	22524085	22525253	ENSDART00000078394	0.09	granzyme-like II [Ictalurus punctatus]
16	Contig0085	051A1D10r1	NP_001099077.1	0.12	22	22546806	22555882	ENSDART00000105315	0.16	hypothetical protein LOC100006793 [Danio rerio]
26	Contig0371	041A1C02f1	XP_001333679.2	0.21	22	23306526	23311699	ENSDART00000105195	0.22	PREDICTED: hypothetical protein LOC793843 [Danio rerio]
26	Contig0371	041B1C07f1	NP_001116778.1	0.2	22	24238603	24280279	ENSDART00000035482	0.26	hypothetical protein LOC792509 [Danio rerio]
26	Contig0371	088B2E04r1	AAH78289.1	0.1	22	24309900	24341448	ENSDART00000105088	0.14	Pdgfaa protein [Danio rerio]
47	Contig0455	072A1H04f1	CAK11088.1	0.14	22	31470473	31495548	ENSDART00000059965	0.2	novel protein similar to semaphorin 3 family (sema3) [Danio rerio]
47	Contig0455	060A2D11f1	XP_001338069.1	0.1	22	31603134	31606241	ENSDART00000059997	0.14	PREDICTED: similar to Uncharacterized protein C3orf32 [Danio rerio]
99	Contig0059	039B1A05f1	XP_001376303.1	0.15	22	31696906	31701854	ENSDART00000060005	0.22	PREDICTED: hypothetical protein [Monodelphis domestica]
99	Contig0059	049B1C08f1	NP_998500.1	0.25	22	31717760	31741276	ENSDART00000077063	0.33	SEC13-like 1 [Danio rerio]
47	Contig0455	055B2F08r1	NP_998282.1	0.08	22	33643111	33798959	ENSDART00000033639	0.18	poly(rC) binding protein 4 [Danio rerio]
11	Contig0459	086B1H05f1	CAG00765.1	0.06	22	34672965	34680519	ENSDART00000104654	0.1	unnamed protein product [Tetraodon nigroviridis]
10	Contig1824	109A1C02r1	CAK11002.1	0.12	22	35448466	35465740	ENSDART00000029588	0.18	novel protein [Danio rerio]
15	Contig0482	080A2H10r1	CAK04907.1	0.3	22	35564651	35590448	ENSDART00000010537	0.4	ceruloplasmin [Danio rerio]
15	Contig0482	036A1G04f1	CAG11553.1	0.12	22	36331332	36335578	ENSDART00000104437	0.14	unnamed protein product [Tetraodon nigroviridis]
47	Contig0455	098A2F02r1	XP_001920553.1	0.19	22	36892500	37047733	ENSDART00000092090	0.26	PREDICTED: similar to dedicator of cytokinesis 3, partial [Danio rerio]
10	Contig1824	043B2D02r1	XP_001921056.1	0.08	22	38686368	38730047	ENSDART00000076151	0.12	PREDICTED: similar to Probable phospholipid-transporting ATPase IF (ATPase class I type 11B) (ATPase IR) [Danio rerio]
21	Contig0086	035A2D11f1	NP_957160.1	0.07	23	158043	254175	ENSDART00000015535	0.11	catenin, beta like 1 [Danio rerio]
21	Contig0086	104B1H02f1	XP_690007.2	0.16	23	4866981	4873455	ENSDART00000105161	0.27	PREDICTED: hypothetical protein [Danio rerio]
21	Contig0118	051A2G05r1	XP_001501391.1	0.14	23	6895202	6934199	ENSDART00000055054	0.23	PREDICTED: similar to Acetyl-coenzyme A synthetase, cytoplasmic (Acetate--CoA ligase) (Acyl-activating enzyme) (Acetyl-CoA synthetase) (ACS) (AceCS) (Acyl-CoA synthetase short-chain family member 2) [Equus caballus]
21	Contig0118	085B1B08f1	CAF91230.1	0.2	23	7213197	7353510	ENSDART00000081354	0.25	unnamed protein product [Tetraodon nigroviridis]
23	Contig0323	060A2F08r1	NP_001003833.2	0.13	23	10710524	10834966	ENSDART00000104904	0.11	sulfatase FP2a [Danio rerio]
23	Contig0323	084A2D11r1	NP_001004114.1	0.19	23	11003933	11047894	ENSDART00000056570	0.3	hypothetical protein LOC445482 [Danio rerio]
20	Contig0657	082B1C05r1	ABU98976.1	0.13	23	15723646	15730976	ENSDART00000014723	0.4	nascent polypeptide-associated complex alpha polypeptide NACA [Gadus morhua]
20	Contig0657	107A1A06r1	XP_686077.3	0.08	23	16247863	16270578	ENSDART00000065881	0.19	PREDICTED: similar to UPF0318 protein FAM120C [Danio rerio]
20	Contig0657	041B1G05f1	XP_686077.3	0.25	23	16249647	16270578	ENSDART00000021949	0.85	PREDICTED: similar to UPF0318 protein FAM120C [Danio rerio]
21	Contig0985	007A2E01r1	XP_686077.3	0.21	23	16249647	16270578	ENSDART00000021949	0.65	PREDICTED: similar to UPF0318 protein FAM120C [Danio rerio]
61	Contig0104	033A2E07f1	NP_001004295.2	0.15	23	16416417	16424056	ENSDART00000004655	0.17	selenophosphate synthetase 2 [Danio rerio]
61	Contig0104	043B1E07r1	NP_001074163.1	0.12	23	16458738	16464984	ENSDART00000104524	0.18	hypothetical protein LOC791212 [Danio rerio]
21	Contig0985	007A2E01f1	NP_571644.1	0.12	23	16615086	16633508	ENSDART00000006482	0.17	transient receptor potential cation channel, subfamily C, member 4 associated protein a [Danio rerio]
61	Contig0104	054B2A04f1	AAW29023.1	0.11	23	16809417	16837963	ENSDART00000012507	0.16	Bcl2 [Epinephelus coioides]
12	Contig0818	011A1H07f1	NP_001121714.1	0.37	23	17700142	17754820	ENSDART00000093117	0.47	ATPase, Ca++ transporting, plasma membrane 3b [Danio rerio]
14	Contig0588	027A1A02f1	XP_689922.3	0.08	23	18013775	18023822	ENSDART00000020925	0.06	PREDICTED: similar to Ubiquitin carboxyl-terminal hydrolase 19 (Ubiquitin thioesterase 19) (Ubiquitin-specific-processing protease 19) (Deubiquitinating enzyme 19) [Danio rerio]
12	Contig0818	076B2B08f1	XP_689856.3	0.25	23	18041517	18093643	ENSDART00000012166	0.32	PREDICTED: similar to LOC494988 protein [Danio rerio]
14	Contig0588	075B1C04r1	NP_989497.1	0.08	23	18140016	18163060	ENSDART00000089897	0.11	laminin, beta 2 [Gallus gallus]
14	Contig0588	068A2H05r1	P81660	0.08	23	18346748	18351237	ENSDART00000079663	0.14	TNNC2_ANGAN Troponin C, skeletal muscle (TNC)
61	Contig0104	084B2C09f1	XP_001342329.2	0.19	23	18548393	18565730	ENSDART00000079586	0.44	PREDICTED: similar to LOC553431 protein [Danio rerio]
61	Contig0104	048B1G05r1	CAG07347.1	0.06	23	18570980	18595007	ENSDART00000054691	0.18	unnamed protein product [Tetraodon nigroviridis]
45	Contig0116	012B1D10r1	XP_001635492.1	0.09	23	19677434	19774844	ENSDART00000033970	0.15	predicted protein [Nematostella vectensis]
45	Contig0116	012A1F04r1	XP_001920022.1	0.95	23	20205302	20303950	ENSDART00000047784	1	PREDICTED: similar to ephrin receptor EphB2 [Danio rerio]
40	Contig0055	030A2G03r1	XP_696166.2	0.19	23	23355544	23366026	ENSDART00000057361	0.28	PREDICTED: similar to Zinc finger and BTB domain-containing protein 48 (Krueppel-related zinc finger protein 3) (Protein HKR3) [Danio rerio]
33	Contig0028	094A2E12r1	CAG07537.1	0.08	23	24831772	24887771	ENSDART00000006120	0.12	unnamed protein product [Tetraodon nigroviridis]
19	Contig0061	009B2C11f1	XP_692218.2	0.06	23	25204798	25305308	ENSDART00000089005	0.1	PREDICTED: kinesin family member 1B [Danio rerio]
19	Contig0061	100A2H01f1	CAG07545.1	0.16	23	25237777	25305305	ENSDART00000089016	0.21	unnamed protein product [Tetraodon nigroviridis]
30	Contig0950	032A2B10f1	AAC34383.1	0.15	23	26915445	26948668	ENSDART00000053863	0.32	All-1 related protein [Takifugu rubripes]
30	Contig0950	057A1A10r1	NP_001004575.1	0.19	23	27136969	27154826	ENSDART00000008174	0.26	phosphofructokinase, muscle [Danio rerio]
33	Contig0028	072A1H11r1	NP_001035459.1	0.08	23	28765307	28769143	ENSDART00000085294	0.25	hypothetical protein LOC678622 [Danio rerio]
39	Contig0214	054B2B06r1	CAF91048.1	0.12	23	29476054	29492981	ENSDART00000016096	0.24	unnamed protein product [Tetraodon nigroviridis]
15	Contig0717	031A2C12f1	AAV80429.1	0.08	23	30408505	30414028	ENSDART00000035031	0.28	serum and glucocorticoid-regulated kinase [Fundulus heteroclitus]
15	Contig0717	054B2C06f1	NP_955833.1	0.08	23	30682442	30687171	ENSDART00000103370	0.13	hypothetical protein LOC321240 [Danio rerio]
2	Contig3293	053B1H06f1	NP_001035137.1	0.11	23	30730637	30735820	ENSDART00000080826	0.16	hypothetical protein LOC677753 [Danio rerio]
2	Contig3293	053B1H06r1	NP_001002173.1	0.24	23	30928340	30934852	ENSDART00000000876	0.31	nuclear receptor subfamily 4, group A, member 1 [Danio rerio]
40	Contig0055	006B2G05r1	XP_001107380.1	0.56	23	33339203	33342668	ENSDART00000077539	0.71	PREDICTED: tubulin, alpha, ubiquitous isoform 8 [Macaca mulatta]
40	Contig0055	107B1D03f1	BAG60966.1	0.97	23	33357272	33359940	ENSDART00000009277	1	unnamed protein product [Homo sapiens]
40	Contig0055	022B2F09f1	BAG60966.1	0.58	23	33363384	33365065	ENSDART00000066715	0.72	unnamed protein product [Homo sapiens]
40	Contig0055	105B2D05r1	ABW77512.1	0.16	23	33631590	33651826	ENSDART00000103150	0.19	coiled-coil transcriptional coactivator a [Salmo salar]
16	Contig0125	103A2G10r1	NP_571583.1	0.26	23	33988112	34001698	ENSDART00000011201	0.35	coatomer protein complex, subunit zeta 1 [Danio rerio]
16	Contig0125	046B1D12r1	BAE73113.1	0.31	23	34072521	34089329	ENSDART00000024354	0.38	cysteine sulfinate decarboxylase [Cyprinus carpio]
16	Contig0125	056B1H05f1	AAH45883.1	0.13	23	34930534	34958841	ENSDART00000042701	0.21	Phosphatidylinositol-4-phosphate 5-kinase, type II [Danio rerio]
21	Contig0958	075B2B08r1	XP_001919916.1	0.1	23	37527921	37548004	ENSDART00000055003	0.26	PREDICTED: wu:fa97b06 [Danio rerio]
39	Contig0214	073A1A08r1	XP_696681.3	0.68	23	37795031	37801812	ENSDART00000003812	0.84	PREDICTED: similar to 5-hydroxytryptamine receptor 6 (5-HT-6) (Serotonin receptor 6) (ST-B17) [Danio rerio]
21	Contig0958	072B2E04r1	XP_001330980.1	0.48	23	42841043	42850984	ENSDART00000055577	0.55	PREDICTED: hypothetical protein [Danio rerio]
33	Contig0028	052B2F10f1	CAF89798.1	0.09	23	45152278	45157868	ENSDART00000081667	0.13	unnamed protein product [Tetraodon nigroviridis]
4	Contig1878	028A2C04f1	CAG10241.1	0.16	24	8778618	8865921	ENSDART00000066784	0.22	unnamed protein product [Tetraodon nigroviridis]
4	Contig1878	045B2A10r1	P58369	0.2	24	9265359	9291879	ENSDART00000106258	0.25	ANKH_TETNG Progressive ankylosis protein homolog (ANK)
22	Contig0876	047B1H02r1	BAA14107.1	0.2	24	12803083	12809712	ENSDART00000007997	0.23	peroxisomal 3-ketoacyl-CoA thiolase B [Rattus norvegicus]
22	Contig0876	085A2G11f1	XP_001338072.2	0.11	24	13121801	13136106	ENSDART00000082088	0.1	PREDICTED: natural killer-tumor recognition sequence [Danio rerio]
22	Contig0876	100B2C12r1	XP_707343.1	0.07	24	13137563	13143942	ENSDART00000092591	0.11	PREDICTED: SEC22 vesicle trafficking protein homolog C (S. cerevisiae) isoform 2 [Danio rerio]
13	Contig1796	019B2G11f1	XP_701359.3	0.31	24	13489303	13500678	ENSDART00000025348	0.38	PREDICTED: similar to Importin subunit alpha-1 (Karyopherin subunit alpha-1) (SRP1-beta) (RAG cohort protein 2) (Nucleoprotein interactor 1) (NPI-1) [Danio rerio]
10	Contig1249	023A2F02r1	CAF98018.1	0.06	24	17966440	18047521	ENSDART00000081495	0.21	unnamed protein product [Tetraodon nigroviridis]
10	Contig1249	085B1H07r1	XP_001365905.1	0.09	24	18274383	18436321	ENSDART00000091735	0.13	PREDICTED: similar to downstream of tyrosine kinase 6 [Monodelphis domestica]
13	Contig1796	019B2G11r1	P79797	0.17	24	20228470	20230621	ENSDART00000105925	0.1	TF3A_ICTPU Transcription factor IIIA (Factor A) (TFIIIA)
13	Contig1796	005B1E09f1	NP_001073641.1	0.13	24	20275039	20276909	ENSDART00000105917	0.18	OHCU decarboxylase [Danio rerio]
9	Contig1293	061A1F03r1	CAF95396.1	0.16	24	20644181	20647135	ENSDART00000081220	0.25	unnamed protein product [Tetraodon nigroviridis]
18	Contig0759	084B2G07f1	XP_686862.2	0.33	24	22373812	22397155	ENSDART00000066655	0.43	PREDICTED: im:7151384 [Danio rerio]
18	Contig0759	031A2B01r1	XP_686862.2	0.14	24	22374167	22395316	ENSDART00000105875	0.2	PREDICTED: im:7151384 [Danio rerio]
9	Contig1293	075B2E02r1	XP_001922054.1	0.61	24	22420322	22511148	ENSDART00000066649	0.77	PREDICTED: polymerase (DNA directed), alpha [Danio rerio]
18	Contig0759	107A1A04r1	XP_001923883.1	0.07	24	23315315	23331201	ENSDART00000080865	0.11	PREDICTED: similar to Pde7a protein [Danio rerio]
65	Contig0370	035A2H06r1	CAF87431.1	0.12	24	34416912	34495968	ENSDART00000089234	0.15	unnamed protein product [Tetraodon nigroviridis]
65	Contig0370	036A1E09f1	CAJ43921.1	0.26	24	34664313	34679677	ENSDART00000028191	0.33	TPA: SCO-spondin precursor [Tetraodon nigroviridis]
11	Contig1037	041B1F10f1	XP_001923234.1	0.55	24	35188322	35202839	ENSDART00000066527	0.74	PREDICTED: similar to slow myosin heavy chain 3 isoform 2 [Danio rerio]
11	Contig1037	061B2C07r1	XP_001923213.1	0.36	24	35215147	35231859	ENSDART00000045928	0.52	PREDICTED: similar to slow myosin heavy chain 3 isoform 1 [Danio rerio]
65	Contig0370	091B2A07r1	XP_001923213.1	0.57	24	35235645	35248496	ENSDART00000056849	0.73	PREDICTED: similar to slow myosin heavy chain 3 isoform 1 [Danio rerio]
11	Contig1037	023B1E01r1	ABW87635.1	0.18	24	35235645	35248496	ENSDART00000056849	0.33	slow myosin heavy chain 3 [Danio rerio]
23	Contig0639	087B1H05r1	NP_998015.2	0.35	25	5088239	5094831	ENSDART00000014274	0.46	glucuronyl C5-epimerase a [Danio rerio]
23	Contig0639	047A1B07f1	NP_001086064.1	0.06	25	5124999	5145106	ENSDART00000025928	0.1	MGC81887 protein [Xenopus laevis]
16	Contig0063	059A1D08r1	ABG47664.1	0.72	25	5625334	5629443	ENSDART00000073913	0.81	recombination activating protein 1 [Ictalurus punctatus]
16	Contig0063	085A2H05r1	NP_001014345.1	0.12	25	5684423	5708128	ENSDART00000073914	0.17	hypothetical protein LOC541510 [Danio rerio]
3	Contig3159	044A1H07f1	NP_001038574.1	0.22	25	5717183	5877828	ENSDART00000104629	0.29	furinB [Danio rerio]
7	Contig0881	051B1C09r1	XP_001924042.1	0.19	25	7994682	8011341	ENSDART00000073684	0.25	PREDICTED: matrix metallopeptidase 15a [Danio rerio]
7	Contig0881	110B2A03r1	XP_001924042.1	0.22	25	7994682	8011341	ENSDART00000073684	0.29	PREDICTED: matrix metallopeptidase 15a [Danio rerio]
7	Contig0881	094B2A09f1	CAF91518.1	0.11	25	8016503	8022431	ENSDART00000073679	0.14	unnamed protein product [Tetraodon nigroviridis]
7	Contig0881	109B2G06f1	NP_001004650.1	0.09	25	8024988	8046109	ENSDART00000009767	0.09	vac14 homolog [Danio rerio]
13	Contig0618	061B2D09r1	NP_001008606.1	0.13	25	8489814	8499032	ENSDART00000067305	0.16	hypothetical protein LOC494063 [Danio rerio]
13	Contig0618	001B2A06f1	P85001.1	0.17	25	8499044	8566855	ENSDART00000090921	0.22	CE290_DANRE Centrosomal protein of 290 kDa (Cep290)
15	Contig0176	107B2A11f1	CAG08707.1	0.16	25	9695328	9711379	ENSDART00000091549	0.31	unnamed protein product [Tetraodon nigroviridis]
11	Contig0290	020B1E01f1	CAP07982.1	0.15	25	9810448	9812736	ENSDART00000067336	0.22	lrtm2 [Danio rerio]
11	Contig0290	035A2E12f1	CAF92512.1	0.09	25	9816349	9850878	ENSDART00000027465	0.2	unnamed protein product [Tetraodon nigroviridis]
30	Contig0814	075A2H10f1	CAG01050.1	0.38	25	9874093	9884951	ENSDART00000067332	0.49	unnamed protein product [Tetraodon nigroviridis]
12	Contig1532	103B1G05r1	XP_001920772.1	0.11	25	10546037	10642026	ENSDART00000104322	0.2	PREDICTED: cadherin EGF LAG seven-pass G-type receptor 1b [Danio rerio]
12	Contig1532	067B2B03r1	XP_001920772.1	0.17	25	10584076	10642026	ENSDART00000104320	0.23	PREDICTED: cadherin EGF LAG seven-pass G-type receptor 1b [Danio rerio]
25	Contig0300	018A1F06f1	NP_001071067.1	0.1	25	11709986	11752913	ENSDART00000073646	0.14	c-src tyrosine kinase [Danio rerio]
25	Contig0300	012B2C12f1	NP_001019622.1	0.08	25	12223726	12240162	ENSDART00000017488	0.22	RAD52 homolog [Danio rerio]
25	Contig0300	028B1A08r1	NP_001019622.1	0.09	25	12223726	12240162	ENSDART00000017488	0.23	RAD52 homolog [Danio rerio]
25	Contig0300	075A2C09r1	XP_001918507.1	0.16	25	12267530	12326973	ENSDART00000086716	0.43	PREDICTED: hypothetical protein [Danio rerio]
36	Contig0490	103A2C09f1	NP_001013583.1	0.06	25	12758514	12763097	ENSDART00000104197	0.1	hypothetical protein LOC541440 [Danio rerio]
36	Contig0490	012B1C12f1	AAC68476.1	0.18	25	13161821	13174902	ENSDART00000073419	0.23	cyclin D [Stizostedion vitreum]
36	Contig0490	058B1G11f1	XP_693389.3	0.15	25	13343048	13360806	ENSDART00000104140	0.38	PREDICTED: similar to dual-specificity tyrosine-(Y)-phosphorylation regulated kinase 4 [Danio rerio]
36	Contig0490	036B1A09f1	XP_696970.1	0.18	25	13381812	13387677	ENSDART00000019767	0.23	PREDICTED: similar to probable polypeptide N-acetylgalactosaminyltransferase 8 [Danio rerio]
36	Contig0490	005A2D11f1	CAF98876.1	0.11	25	13477169	13486796	ENSDART00000019413	0.15	unnamed protein product [Tetraodon nigroviridis]
36	Contig0490	054B2F07r1	XP_697079.2	0.2	25	13496100	13501972	ENSDART00000025186	0.31	PREDICTED: similar to probable polypeptide N-acetylgalactosaminyltransferase 8 [Danio rerio]
36	Contig0490	052B1F10f1	EAW83751.1	0.2	25	13669875	13677166	ENSDART00000064204	0.36	carboxypeptidase A2 (pancreatic) [Homo sapiens]
36	Contig0490	071A1G03r1	XP_001503044.1	0.11	25	13669875	13677166	ENSDART00000064204	0.28	PREDICTED: similar to carboxypeptidase A3 [Equus caballus]
36	Contig0490	105B2E12f1	CAF99628.1	0.09	25	13827079	13902293	ENSDART00000064195	0.14	unnamed protein product [Tetraodon nigroviridis]
36	Contig0490	025A1E06f1	AAI55142.1	0.12	25	13827212	13875676	ENSDART00000083622	0.17	Tead1 protein [Danio rerio]
27	Contig0539	107B2C02r1	XP_001377802.1	0.15	25	14201001	14211516	ENSDART00000073639	0.21	PREDICTED: hypothetical protein [Monodelphis domestica]
27	Contig0539	042A1H09f1	CAM16400.1	0.13	25	14217549	14319125	ENSDART00000049282	0.19	novel protein (zgc:92104) [Danio rerio]
27	Contig0539	011B1C09f1	XP_692843.2	0.26	25	14910832	14923788	ENSDART00000090330	0.35	PREDICTED: hypothetical LOC564413 [Danio rerio]
22	Contig0502	012B1C10f1	A2AV37.1	0.11	25	15725497	15732721	ENSDART00000103957	0.15	EXO3L_DANRE Exocyst complex component 3-like protein
22	Contig0502	073B1D09r1	NP_956797.2	0.13	25	15734665	15750356	ENSDART00000103946	0.18	protein arginine N-methyltransferase 7 [Danio rerio]
22	Contig0502	025B1D06f1	CAM14258.1	0.1	25	15752192	15760247	ENSDART00000067235	0.15	cytokine induced apoptosis inhibitor 1 [Danio rerio]
15	Contig0176	085A2C09r1	NP_956167.1	0.17	25	17507076	17523835	ENSDART00000056721	0.22	lactate dehydrogenase D [Danio rerio]
43	Contig0211	096A2C02r1	NP_001070850.1	0.1	25	17562286	17577295	ENSDART00000015056	0.15	hypothetical protein LOC565195 [Danio rerio]
43	Contig0211	048A2E01f1	NP_001003460.1	0.09	25	17710484	17720173	ENSDART00000007029	0.13	hypothetical protein LOC445066 [Danio rerio]
43	Contig0211	085B2A12f1	NP_001032756.1	0.13	25	17777186	17821642	ENSDART00000045607	0.26	cytoskeleton associated protein 5 [Danio rerio]
43	Contig0211	103A1C05f1	NP_001032756.1	0.13	25	17777186	17821642	ENSDART00000045607	0.27	cytoskeleton associated protein 5 [Danio rerio]
15	Contig0564	065B1E12r1	XP_421043.2	0.06	25	20430241	20465337	ENSDART00000067200	0.08	PREDICTED: hypothetical protein [Gallus gallus]
15	Contig0564	002B1F06f1	NP_001013530.1	0.51	25	20547389	20553599	ENSDART00000064646	0.64	hypothetical protein LOC541385 [Danio rerio]
15	Contig0564	020A1A05r1	XP_001920875.1	0.44	25	20790293	20901250	ENSDART00000067856	0.65	PREDICTED: similar to beta-1,4-N-acetyl-galactosaminyl transferase 4 [Danio rerio]
2	Contig3515	071B1E06r1	XP_692700.3	0.07	25	21936645	21942057	ENSDART00000103620	0.11	PREDICTED: similar to predicted protein [Danio rerio]
2	Contig3515	092B1A08r1	CAG02394.1	0.28	25	22356637	22369164	ENSDART00000031814	0.36	unnamed protein product [Tetraodon nigroviridis]
13	Contig0569	070B1C12r1	XP_001919037.1	0.48	25	23764321	23768499	ENSDART00000041959	0.59	PREDICTED: hypothetical protein LOC795420 [Danio rerio]
32	Contig0224	003B1H11r1	NP_001086837.1	0.14	25	25994111	26014036	ENSDART00000103444	0.17	apoptosis inhibitor 5 [Xenopus laevis]
32	Contig0224	066A2B04f1	XP_001330929.1	0.08	25	26096562	26126186	ENSDART00000067057	0.12	PREDICTED: hypothetical protein [Danio rerio]
30	Contig0814	039B2E01r1	BAG52144.1	0.26	25	26210624	26224550	ENSDART00000011389	0.34	unnamed protein product [Homo sapiens]
32	Contig0224	049A2C02r1	CAG03378.1	0.06	25	29637429	29648131	ENSDART00000025494	0.11	unnamed protein product [Tetraodon nigroviridis]
23	Contig0639	031A1D04f1	XP_696301.3	0.21	25	30644540	30660207	ENSDART00000057341	0.14	PREDICTED: similar to Muc2 protein [Danio rerio]
3	Contig3159	074A1E12f1	Q18PF5.1	0.12	25	30931297	30952313	ENSDART00000048028	0.23	RHCG1_FUGRU Ammonium transporter Rh type C 1 (Rhesus blood group family type C glycoprotein 1) (Rh family type C glycoprotein 1) (Rh type C glycoprotein 1) (RHCG-1) (FRhcg1)
13	Contig0569	100A2A03f1	P06350	0.25	25	31061325	31062273	ENSDART00000064400	0.28	H1_ONCMY Histone H1 [Contains: Oncorhyncin II]
20	Contig1084	088A1E11f1	ACF93799.1	0.46	25	31062859	31063306	ENSDART00000103024	0.58	H2A [Carassius auratus gibelio]
20	Contig1084	088A1E11r1	AAH76144.1	0.09	25	31237536	31238135	ENSDART00000049135	0.2	Zgc:110216 protein [Danio rerio]
