# Supplementary material for: Comparative analysis of catfish BAC end sequences with the zebrafish genome
Source: BMC Genomics. 2009 Dec 10;10:592. doi: 10.1186/1471-2164-10-592 (PMC2796685; doi:10.1186/1471-2164-10-592)
Supplement: Additional file 2 — Primers used to map the BAC end associated microsatellites. Ctg_ID is contig number on the catfish physical map; Contig size refers to the number of BAC clones within the contig; BAC_ID is BAC identification number; Upper and lower primer sequences, and the linkage groups the microsatellites were mapped are given in column E, F, and G, respectively. [file 1471-2164-10-592-S2.XLS]

## Sheet: Sheet1
ctg_ID	Contig size_Number of clones	BAC_ID	Primer Name	UPPER PRIMER SEQUENCE	LOWER PRIMER SEQUENCE	LG group
contig0002	37	035A2C05	AUBES2570_7	CCATGCTGCAACATATCCAG	GCTCATGTTGGAGACGTGAA	1
contig0004	18	045A1D11	AUBES2397_7	CTGATTCACCCGAGGAAAAA	ATAAAACCACGCAGGAGGAG	21
contig0005	38	104A1A03	AUBES3068_13	TTAAGTGCATGAGCCCACAC	TGTCCATCATGATTCCCAAA	9
contig0008	20	018B1D06	AUBES2729_13	AGATGAGACAGGTAAGCAAGTACA	AGCTCAAAGCAGCTCCAGTC	2
contig0019	32	063A1D02	AUBES2737_7	AACAAACATCCGACCTCTGC	TGGTACACTGAACTGATGGATGA	20
contig0029	48	060B2H03	AUBES2606_13	GATCTTTTTCGGTCTCCCATC	GTCTGCCAACAGGAGTGTCA	2
contig0029	48	088B1C05	AUBES3359_13	AGAAGGGCAATTTGTGCAAT	CAGCAGACCTGTTTGGAGGT	2
contig0029	48	008A1G04	AUBES3192_13	GTACATCACCTGAGGGCACA	GGGAGCCAAGTGCATAAGAC	20
contig0033	20	022A1H02	AUBES2731_7	GCCATGCTTTCATCTCTATCC	GGTGTCTGGCTTGCTTATGTC	28
contig0037	61	011B1H04	AUBES1185_13	TGTTTACCGGCTGTGCGAGC	TCATGCCATTTAGCGGCCTG	2
contig0037	61	038B2C08	AUBES2623_13	ACCTAGCGTGGATTCAGCAC	CTGCTTCCGTCCACTCCTT	2
contig0037	61	023B1E10	AUBES1867_13	TGTTCACACACATTGCTGACA	TCTGGCAACTTTTACAGTGCAT	8
contig0040	51	036A2B09	AUBES1847_13	GCTATTAAAGGCTCGGAAGG	GCCTTCAGCAGGGAAATCTA	10
contig0040	51	106B2C01	AUBES3091_13	ACTCTGAGCCTGAGGGGAAA	TGGAAGAAATATGAGGATTCTGAC	10
contig0041	27	056B2G06	AUBES2859_7	TGGCAGTGATCCATTCACAT	AAATCCCGTGGTTTTGAGTG	16
contig0041	27	106A1A05	AUBES2979_7	TTGTCAGGTGTCCACATGCT	TTGTCAGGTGTCCACATGCT	16
contig0041	27	105A2C08	AUBES3242_7	GTTCTCCCCGGCGATATTAG	AGTTGCACAACAGGACATGC	18
contig0042	79	055A2C08	AUBES3166_13	GTCTCGAGCAGGTGATAGCC	AGACGTCCTGTCTCGGAAAA	7
contig0042	79	064B2B12	AUBES2634_13	TCCTGAGCTGCTGTGAGTTG	TGGTGTCCAGGAAGTGTTCA	12
contig0042	79	029B1H10	AUBES3108_13	GCATGGGCTGCGTAGTTTA	ACCCGTGTTTTCCGATACAG	12
contig0052	21	005B1A03	AUBES2708_13	GCTGTGCCGGATATACCATT	AGCTGCCATGACATTTTCCT	0
contig0058	40	030B1E04	AUBES3213_7	GTCTACTGCCAATCCTTAAGAGC	GCTCCTGCATCGGTAAAGTC	29
contig0059	99	005A1C12	AUBES2637_7	TGCACAGAGGCAAAATTACG	GACCAAAGGTTCCCACAAAG	3
contig0059	99	035B1F04	AUBES3678_7	TGAATTTGCACTGATGGTTCA	TCCCCTCATTGTATAACCTCAA	3
contig0059	99	062B2H04	AUBES3169_7	AACAGGTTAAATGCTGCTTATGA	TCGAATAAGACATGGCAGCTAA	18
contig0060	32	057B2B03	AUBES2740L_13	GGAGTGTGGGCAGTAGATCG	GAAAAGTGCACCGTCCTGTAA	11
contig0070	26	110A2B02	AUBES3243_7	CAGAAAGCTGCTGCATCTCA	TTTGTCATGACCACTAAGGTGTG	11
contig0080	15	010A2D12	AUBES3654_13	CTCGTCTGCACTCGAACCTT	CGACAGCGGAAGAGGATAAA	0
contig0080	15	028B1H01	AUBES1884_13	CCCAGAAAAGGGATCTTGGT	CCCGTGACCCTGTACGATAA	2
contig0092	25	027B1G06	AUBES2704_7	TTATGCTGTGTGTTTGCGTGT	CCCAGCATGAAATAAAAGACC	3
contig0092	25	074A2H07	AUBES2864_7	TTCAATCCCCAGGAAGAAGA	GGACACAACAACTCGGATGA	3
contig0104	61	027A2E05	AUBES1733_7	CGCATCCCAGCGTACAATTA	AACTGACCGGAACTACCTGTG	1
contig0104	61	014B1B09	AUBES2622_7	TGGTCGAGGTCATTTCTCATC	CAGTAGTTTTAGGCAGCACGTT	1
contig0104	61	098B1D06	AUBES3100_7	CCTGAAATCTTTCCTGTTTTTG	GCGGTCATGTTACCTTTGGT	1
contig0104	61	082A2C10	AUBES3158_7	CGGTGATGGAAATGTACACG	CAGTACGGGGAAGTGTTTTGA	1
contig0113	32	110A1A08	AUBES3513_7	GCCTATTTAGATTGGCCTTGG	CAGAGGTTCAGCTCAGCAGT	23
contig0114	28	005B1A11	AUBES2746_13	GGGAGATTGTTGAAAGGGAAT	AGCACATTACTGCCCACCTC	26
contig0116	45	031B1B09	AUBES3191_7	CCCCATACAAGGTAAAGTGCT	CAGAGGCAGTCAGCTTTTCA	1
contig0116	45	063B1C11	AUBES3354_7	ATCGCCCCAACTTTCGTTTA	CTCACTCTCGCCACGTGATA	1
contig0132	30	023B1A06	AUBES2749_7	CGTTCAGCAATAAAACGGAAT	CCAAACTCTGACTGAGAGGACA	21
contig0135	42	045B2H12	AUBES2593_7	AGGCTAAAATGGCTGGGTTT	CCTGGAAATGAGCTTCATCC	20
contig0135	42	051B2C10	AUBES3187_7	TACCTTGTTGGCACAGCAGA	TTTGAATCGACTGTTGCTCAG	20
contig0136	37	045B2G01	AUBES2423_7	TTATCCCTATACACGAGCACATAA	TCCTTGGCATCCATATTTCC	22
contig0139	86	035B2G10	AUBES2636_7	CAACGCGTGTATGCATTGTT	TGATAAATCCCACACGTTGC	29
contig0139	86	107B2D09	AUBES3168_7	GACGCAGCGGAATAACTGA	CATTACGCTCCAGCCAGAGT	29
contig0141	18	083A2B11	AUBES3755_13	ACCTGGCAACATGTGAGCAT	ATCACCAAAACGCAAAAAGC	26
contig0146	26	086A2A09	AUBES3247_7	TTAAAAAGCCCTCGCAGTTC	ATGGGGTGCCAATAATTCTG	28
contig0155	53	028A2F04	AUBES1748_7	TGACTGTGAGTAGTTTCCCTGCT	CACCTGCAACTGCACTATGA	9
contig0155	53	013B2C01	AUBES3094_7	CAGGCGGACCTATTGTTTGT	TGGAAAAGGACATGCATCAG	9
contig0155	53	048A2G04	AUBES3152_7	CAATGTGAGGAAGCCTGGTC	GTGTTTTTGGTTGCCCAGA	9
contig0166	82	042A1H02	AUBES2232_13	TGTATCGTAGGACGCCATTT	TGCATTCACAAGGCGATAAA	20
contig0166	82	044B2B11	AUBES2389_13	ATGGTCAGATTACCCCAAGC	TTCAACGATCAGCGTTTAGG	20
contig0166	82	009B2F10	AUBES2635_13	TAACGTTTCAATGGGTGCTG	GGTTGTGTGACAAAAACGACAC	20
contig0166	82	011B1E05	AUBES3109_13	TCACCTGCATCCAATTCAGA	TGGCACCCTTGGTAAATCA	20
contig0166	82	108A2E02	AUBES3167_13	AACGTTTCAATGGGTGCTGT	GGTTGTGTGACAAAAACGACA	20
contig0166	82	053B2D03	AUBES3201_13	CCTCCAGGAGCTTGAGATTG	GGCCATAGCGATAAGAGCAC	23
contig0170	78	026B1C08	AUBES2633M_7	TTATGCTTTGGGGGAAAAAG	ATTGGAAGGTCCGCACAAG	14
contig0170	78	090A1H09	AUBES3376_7	CATGAGCTGCACACACTCG	TGTCAAACCCCAATACTGAGAG	14
contig0171	28	078B1A04	AUBES3514_13	TGGCCAGGCATAGTGAAGTA	GCTTCTGCATGCAATCATGT	2
contig0171	28	071A2C10	AUBES3681_13	TGAAAACACAAATGCATCCAA	AGGCAAACAAGGATGTAGCAC	2
contig0180	26	051A1A12	AUBES2873_13	ACACAAGCCGTAACATGCAG	TCCCAAACACCATAACAAGGA	29
contig0181	52	053B1F10	AUBES3092_7	TGCAAGCAACCTTTTAAATCTG	CAGCATTAATGGCGCACTAC	17
contig0181	52	031A1D03	AUBES1892_7	GCATCACCATTCGTGGTCTA	TGCCATCAAGCGTTAGCATA	26
contig0181	52	025A2C11	AUBES2612_7	GTGTGAGATGTTGTTTCGTTGAG	GGGACAGCAGTCACACACAC	26
contig0181	52	090A1H01	AUBES3538_7	CAATTGGGCGTTTTATTTGG	ATGAAGCGTTGGATGGATTC	28
contig0189	34	057A2F09	AUBES3203_7	GCTGGGTACTCTGGTTACACAA	AACAGCTTTAACCCCGATGA	28
contig0189	34	092B2B07	AUBES3326_7	GTTAGAGGCCAAGGCGAAAT	GGATTTGCATGTCCAAAATG	28
contig0191	35	104A1E06	AUBES3329_7	GACTGGGTGTAAACAGAATGACC	GCCATCAGCCATTCATGTAG	25
contig0199	51	014A1A07	AUBES2609_7	GCACATGACCAGAGCACATT	AGGTTTTTGCCAAACTGCAC	3
contig0199	51	054A2G09	AUBES3149_7	TGTGAACCTCTAGGATAAGAGTCA	CTTCAGGGGTTTCCTCCAGT	3
contig0199	51	004B1D10	AUBES3702_7	GCACATGACCAGAGCACATT	GAAGGTTTTTGCCAAACTGC	3
contig0200	65	057B2A05	AUBES2628U_13	AGAGCCTAGGTGGTGGAATG	CCCGATAGGTCACGGACTAA	9
contig0200	65	112B1A02	AUBES3161_13	CCTTCATGGCTGAACAGGAC	GCAAAACATGTCCCACCATT	13
contig0200	65	088A2D01	AUBES3391_7	TGTTTAAAGCCGGATGTCCT	CCTGTCCTGATGACAAACTGG	13
contig0206	38	021B1C05	AUBES3066_13	CATCAACTGCCTCGGTTTTT	CGGAAGGAGTCTCCAGTGTT	2
contig0206	38	038B1B08	AUBES2576_13	CATGGTCTGAGCCTGAAGGT	ATATTGCCCAGCCCTAATCC	28
contig0209	36	035B1G08	AUBES2564_7	CCTGATTCAGAAGTGCTGACC	AGAGACGATGGTGCCACTTT	18
contig0209	36	075B2G07	AUBES3336_7	GGTTCCAGTTGTTCCACGTT	ACATGTTTGTGAAGTGCTGGA	18
contig0210	29	038B2D02	AUBES2040_13	GGTCACGTGATGGAGGTACA	CCGAATCTTTTACGGGATCA	0
contig0222	51	047B1C06	AUBES2608_7	AAGGTGACTGGATCTTCCACA	AGGTTTTGCACTGTGCTTTG	13
contig0222	51	073A1D03	AUBES3088_13	ACGGAGTTCGCATGTTCTCT	TGCTCACGATGGCAAGTTAG	13
contig0227	38	058A2C07	AUBES3065_7	TGTTGAGGTGTCTAGGATGCTG	AAAAGGGCCTGGCTAATTGT	22
contig0227	38	052B1H01	AUBES3536_7	CATTCCCTTGCTCCTTCATC	TTGAAATGGATTTCCCATAGC	22
contig0236	43	092B1H10	AUBES3080_7	TCCTCTGGAAGGCTCTCAAC	TTCTGCTTGCACCAAATCAG	4
contig0236	43	032A2G02	AUBES1763_7	CTGCATGTATGTGGCTCCAG	TCATGGCATGCATACTAACACA	28
contig0236	43	034B1A11	AUBES2597_7	CAGCAGCTCCAGAAAGAGGT	TCGGCATGCTGCTAAAAAC	28
contig0236	43	034B1C11	AUBES3717_7	AGCAGCAGCTCCAGAAAGAG	CTCACCGTTCTCTGCATCCT	28
contig0236	43	103A1E11	AUBES3749_7	TGGCAAAAGGTCTTGTTCTTC	TCTGCTGAACTCTCCGATGA	28
contig0241	52	070A1A08	AUBES2611_7	GATGGGTGATGAGGGTATGC	GGGTTCCTAAAAATGAAGTGGA	21
contig0241	52	111B2G05	AUBES3151_7	GAGGATGCAGTGAGGACACC	TGTGCACCGAGTGTGTTGTA	21
contig0241	52	084A2F05	AUBES3362_7	CAACCTCATGTGGGGTCAC	GAGAGCGTGTTGGACTTGGT	21
contig0242	25	057B1D06	AUBES2876_7	CATCAAGAATCCGCGACATA	TGGCTTTAAGACCTTTTGCAC	18
contig0242	25	053B1H12	AUBES3001_7	CAGGACCTAAACAGCCCTGA	CAGGACCTAAACAGCCCTGA	18
contig0245	24	033B1A05	AUBES2877_13	TGAGATGGGTTGACATGTGG	GGAAACAAATGGGGTTATCTCA	21
contig0259	24	003A1D11	AUBES1305_13	GTAGGCGGTCTGCCTCTCAG	AACACAGCCTGCCTCTCATC	24
contig0259	24	019B2H06	AUBES2699_13	TGCACCACTGGACTATGGAG	CTGTAAGCTCACTGCCACCA	24
contig0276	53	004B2B09	AUBES2613_13	ATTTCCCCACAAAGGCAAA	TAAAGGAAGCAGGGGGAAAT	9
contig0276	53	001A1A10	AUBES3193_13	TTCATTGCAGACAGCTGAAAG	TGGGGAATATCACAAAGTTCCT	9
contig0276	53	078A2C02	AUBES3364M_13	AGGGTATCCCAAAGGTCTCC	CTGGGATAGGCTCCAGGTTC	21
contig0297	11	046A1F10	AUBES3683_13	TGGATGACCTCCTCCTTCTC	GCGGCATTTTTCAACCTAAA	2
contig0301	32	031A2G03	AUBES1606_7	GGTTAAACAGCTAGGTGCACTG	ACAGCCAGATGATTTCCAGTT	17
contig0307	15	027A1E08	AUBES2815_7	GCACGACTCAAAAAGCCACT	GCATCAGCCAAATGAACAAA	22
contig0314	19	021B1A10	AUBES1610_7	ACTCGCTGAAGAAGGCATTT	CGCTCACTACATAGGGCATGA	28
contig0314	19	023A1B02	AUBES1635_7	ACTGTGTTTGCCCAGGTGTC	CAGTGGAATGTCCTCACAAGG	28
contig0315	20	010B2D02	AUBES2716_7	TGGTCATCTGTGGTGTCTGC	TTTTGCAGGTCCTCCTCATC	6
contig0342	13	034A1G04	AUBES3861_13	CAGATTCAGTGTGATGGTGGA	GTACGGGGACAAATGCAATG	21
contig0371	26	074A2G06	AUBES2885_13	GCTGTTAAACCATTGCCTGA	ACCCTGCCTGCTTAGTGAAC	4
contig0371	26	038A1D10	AUBES2025_13	GTCCTCTCGGGTCTCCTCTT	CAGACCCACACACACAGACC	17
contig0374	10	087B1H04	AUBES3759_13	AACCAGCGGAGTTTGTGTCT	CGATCGTCTGTCATCCATTG	2
contig0375	17	102A1B06	AUBES3747_7	AGAAGGGAGTGCAGAAGACG	CTCAGACCTGGAGGCCAGTA	28
contig0376	27	034B2C01	AUBES1786_7	ATCACGGAACACACGTGAAA	TTCAGTCCCATTACACCGATT	28
contig0376	27	054A1D12	AUBES2886_7	CGCTAAATTGCCCCTAGATG	CTCTTTGTTCCCATCTCAATCA	28
contig0376	27	083A2D06	AUBES3257_7	CCTCTTGCGTTCTGTGTCCT	TCCTCTTTTTCTAATAACTTCCTTTC	28
contig0378	14	032A2H07	AUBES1354_7	ACACTGAAGCGGAACGATGG	ACAACGCTCAGTTGCTGGAC	28
contig0385	16	033B1D05	AUBES1286_7	GGACATTCTTCAGCAGCCAG	GAATGGTATCCTCGCCAAGC	28
contig0388	13	031B2A04	AUBES3484_7	AACAGCATGGGTGATCATAGG	GCACAGGTGCCTGTCAGTAA	28
contig0388	13	018A2D09	AUBES3485_7	GCACCTGGAGTGAACTGAATG	TTTCCATTGCATCTGTTCGT	28
contig0399	7	014B1H11	AUBES1333_7	TTGTGAGGGTCCTCATGCTC	GGATTGTACGTTCTGCTTGACG	10
contig0404	42	075B1A10	AUBES2591_7	GACGCAGCTAAGTGCCAGAT	TGTGCTGGTTAGCCAAGGAT	20
contig0404	42	047A2G05	AUBES3216_7	GTGAGGCGGAAATGCTACTT	AATGCCTTGACAGCATGTTC	27
contig0419	23	068B2D08	AUBES3259_13	CGAATTCTGGATTGTCATGC	CATCGTGGTCGACATACTGG	7
contig0419	23	006B1E01	AUBES2682_13	TGAAGCAGTATTCCCGACTTG	TTGCCTTATAAGCAGCAGAGG	14
contig0425	17	030B1G03	AUBES1538_7	TTGCATCGGTGCATCTCTAA	TGAGGGGTGTACTCACTTTTG	16
contig0426	17	058B2G11	AUBES2948_13	GTGCGGTTTCGGTTAGCTC	GCAGCGTTTCTTACCTTTGG	0
contig0426	17	061B1G06	AUBES3760_13	CAAGCAGCAAAGTCTGTGGA	CCACATGGACCTTGGAACAC	14
contig0435	20	049A1H06	AUBES3723_7	TGCATTCATTGTTGTATCATTCTG	AATGTTTTGGGGAAGCACCT	21
contig0436	39	072A1A03	AUBES2580_7	TGACATCAAAGATGCCCTCA	CAAGGCGTCAAAGAGGATTC	8
contig0436	39	111A1F02	AUBES3070_7	GCACATCCCAGAACAACCT	ACTGTGCCCTGTAGTTTTGGA	8
contig0442	57	053B2B04	AUBES2617_7	GGGTCACTAACTCAGGTGTGG	AGGTACAAAATGCCTTGACG	14
contig0442	57	011A1B06	AUBES3154_7	CGGACGTCACAGAACTCAAG	GCTTAGACGCGCAGAGTGAT	14
contig0442	57	095A2C07	AUBES3366_7	GTTTCGGCAGACCAATAGGA	CCACCATTGCCGTCTAAAAC	21
contig0442	57	039B2G10	AUBES2079_7	TCCACAACCCTAAATGTGGAA	CAGCCTGAAGAGACAAAACG	25
contig0443	34	052B2D06	AUBES3051_7	TTCACTGCTTTCCTCCAACC	GCCACATAACAGGACCAGTG	28
contig0443	34	059B2F10	AUBES3324_7	TGCAAATTGCCCCAAGTAGT	CCCTGGGATAGGTTCCAGTT	28
contig0454	42	045A1G03	AUBES3346_7	GACCATGGGATTGTGAAGTTG	GCCCTTCTGCAAGGTTCTTA	29
contig0458	12	032B2A03	AUBES3631_7	CCATTGGGATAACGTGGTCT	GAGATAGCCGGTGGCACTT	8
contig0458	12	081A2B09	AUBES3632_7	CGTGGTGGTTGAGCAGATTT	ATCGAGACGATCTTGCCACT	8
contig0463	25	046A1B03	AUBES3260_7	ACCATCGCACCTAGCAGAAC	AGTTGGAGCCAGGTAAGTGC	5
contig0463	25	087A1G03	AUBES3261_7	GAACAGGCACCACACACAAC	ACATTTGTGGCCCTGATAGC	5
contig0463	25	012B1H07	AUBES2694_7	TTGCTGGAGCCTATTTGACA	AGTCATCCCCATGCTTTGAC	6
contig0466	21	036A1D01	AUBES1935_13	AGCCATGACACCTGCTGATT	TGTTGCCAGCACCTATCATC	2
contig0466	21	026A1G01	AUBES2734_13	GGCGCGTATAAATCACCAGT	CCACTGCACCCATTAGAGTG	2
contig0466	21	041A1D03	AUBES3016_13	CCATGGCTCCTGGATTTAAG	CCAGCCAGCAAACATGAATA	2
contig0468	14	007B1H07	AUBES3420_7	GCGCTTAAAAGCAAATAGATTG	GGGCATGCCTTGGTTATATG	12
contig0468	14	077B1H08	AUBES3421_7	TTCTTCATGCCTTGCTCTAAG	GGGCATGCCTTGGTTATATG	12
contig0470	14	081A2C11	AUBES3423_13	TCGCACTCTCATAAGGACCA	CACTCAGCCCCAGTCCTAAC	2
contig0475	9	065B1F08	AUBES3729_7	GGAACCCCAAATTTCTCTCC	AGAGGGGAGCTGGTGTAGTG	20
contig0480	35	022A2G04	AUBES2555_7	ACTGTTGTTGCTGTTGTTGTTG	GCACAAACTGACAAACAGATTCA	22
contig0480	35	070A1D09	AUBES3327_7	GCCCGTAAAGGATTTGTTCA	ACGATCCCATCCACACTGAG	22
contig0480	35	081A2B06	AUBES3328_7	AAGGAGTCTCCAGTGTCAGCA	TGAGGAACATCCAAGAGTTTCA	28
contig0481	26	033B1B12	AUBES2889_7	ACAGTTTGTTCATGCGTCCA	GAAACCAAAGCGCAACAGAT	6
contig0481	26	100A2A04	AUBES2990_7	TTGCGGTTGTGAGTCAGTCT	TTGCGGTTGTGAGTCAGTCT	6
contig0482	15	036A1G04	AUBES2822_7	CAAAGTCCAGGTCACTGTCAT	GGAACAGGCGAAAGATGTGT	6
contig0483	12	013A2B01	AUBES3687_13	GCTGCCTGCCCAGTAAAGAT	GGTCAGAGGGTGTGACCTGT	11
contig0486	18	020A1A02	AUBES1742_7	GCCCAGGGGTCCAATTAC	TGCGTAGGTCAGATCCCTCT	22
contig0486	18	045B2E12	AUBES2419_7	ACCTTCCTCCATGCTCCTCT	TGAATGGCATGAAATGGAAA	22
contig0488	34	072B2E03	AUBES2769_7	CCCGTTCAGAGATGTTACGC	GCTGGAAAGATTCAATGTCCA	27
contig0503	20	011A1C02	AUBES2717_7	TGTGGTGAGAGGCATATGGA	CGCTCTCAAAGCAGAAGACA	16
contig0504	19	048B1B04	AUBES3688_7	CCCACCATTACAACACAGCA	ATCTGGCTCCCTCCTACCTC	12
contig0530	26	074A1A10	AUBES3004_13	ATTTTGTTGACACGCCCAGT	ATTTTGTTGACACGCCCAGT	2
contig0534	100	046A1E08	AUBES2478_7	CAGCCTGAGGAGACTTGTGA	GGGCACAGCAAAGATTGTATT	15
contig0534	100	023B2H03	AUBES2638_7	CTGCTTGGACTGTGTTGCAT	GCACTCCAGCCAGCTTAGTC	15
contig0534	100	052B2E02	AUBES3202_7	CCTGAGGCCTGAAACTGAGA	GAAAAGCAGCCCAGTTCATT	15
contig0534	100	023B2G10	AUBES3237_7	GTGCAGATCCACATAAGTCCA	GGATAAACCCGTGTTGTGGT	15
contig0534	100	013A2A03	AUBES3111_7	CAGAAATACACCCTGGAGCTG	CCCATGGCTCAGCTTGTAA	23
contig0541	18	043A1F08	AUBES3764_13	AGCACTCTCAGTCACGCTTTC	GGGATGAACTTCAGGACAGG	10
contig0551	13	030B1C11	AUBES3765_13	ATGCTGATGTGTTTGCTGCT	CGCGCTGTGATAAGAAAATG	16
contig0552	20	078A1A02	AUBES3766_13	CGCTTGCCAGCCTAAATTAT	CACTCGAATAGCGAATAGTTGG	2
contig0579	21	028B1F05	AUBES3767_13	GTTCTCAATCTCCCCTTCCA	CCTGTTAACCTTTGCGGTTC	29
contig0582	24	064A1A04	AUBES2895_7	AACCGATTGGTCAAGGTTCA	TGGGAGTTCATCCAAATGGT	9
contig0584	15	069B2A03	AUBES3304_7	CAGTGGAAGCCCCATAATGT	CTTGCCAGAACAGCTGGATA	1
contig0590	14	026A1A03	AUBES3433_13	GTGGGGGAGAAAATCCATTC	ACAAGCACACATTCCCTCGT	2
contig0594	20	008A1F01	AUBES2712_13	CCCACGGACACACAAATAGA	GCAATGACTGTTTTGCACCA	16
contig0597	31	047A2H03	AUBES2358_7	AAGGCTGTGTCACCATCACA	GCATGAGCGACATGAACTTG	12
contig0597	31	020A2F03	AUBES2772_7	GGAAGGCAGCGTCTAGAGAA	CCTTCTCTGAACCTCTGAACC	12
contig0601	28	019A1B02	AUBES3708_7	CCCTTAATTCTGGCTGGTTG	CAATTCTCCGAACATGAGCA	23
contig0603	23	058A2E08	AUBES3263_7	ACCTTCTACCACAGGGAGCA	ATGCGTATGAGGAATGGAATG	13
contig0643	27	023A1E04	AUBES2701_7	TGTTGGGTAAGGAGCCAGTT	TTGAAAACGCTGTTCCTGTG	6
contig0645	24	018B1G04	AUBES3789_13	TCCCCTGTGAGACAGAAAGG	GCCCAAAAGTGGATTATCAAA	2
contig0645	24	070A2B08	AUBES3791_13	TGCATTGATTCACTGTGGTTT	ATCCACACACCGCCTGTAA	2
contig0652	14	104B1G10	AUBES3440_7	GGAATGAAAACGCTCAAACG	GATGCTCGGCTTGGATAGAG	3
contig0661	14	077B2C04	AUBES3769L_13	CCTTTATGGATCCGGTAAAACA	TCAGTCTCCCCACTCACCTC	0
contig0661	14	077B2C04	AUBES3769U_13	CCTTTATGGATCCGGTAAAACA	TCAGTCTCCCCACTCACCTC	2
contig0666	16	084B1A10	AUBES3309_13	TTCCAAAGGATTGCAAGGAG	CAGGCTAACTGGGGACACTG	2
contig0675	18	072B2D04	AUBES3731_7	ACGTGTGCTGAGGGAGAGAC	TTCTCACCAAATGCACCTACA	24
contig0690	27	026B2C07	AUBES2318_7	CTGTCAATGTGTGGCTCACC	GGCAACCATCTGTGTTTGGT	27
contig0690	27	053B1E10	AUBES2905_7	GTCATGTGTGGCTCCCAAGT	GAGGGGGAAGAGGAAAACAT	27
contig0737	20	023A2A10	AUBES2152_7	CGGCTGACTGAGGATTTGA	AATCGCAAGCTGGAGAATCA	4
contig0752	13	002B2D09	AUBES3560_7	TAACGCACAGCTAGGCACAC	GCTGTGGGCTCGTAATTAAA	6
contig0766	24	019B2H05	AUBES1306_13	CACTCCCGGAATACACGCAG	TCAGCTCCAGCGCAACGAGG	2
contig0766	24	011B1H02	AUBES2689_13	AGAAATCCAGCCACGGAATA	TGCCAGCTTTAAGCCTCTGT	2
contig0769	20	040B2G07	AUBES3015_13	TTCTGTTGGTGGAAAGATCTGA	TGACCATAATCCAACTCTTCAAT	2
contig0786	9	045B2D04	AUBES3792_13	TAACTCCGCGTTCCTAAAGC	GATGCTGGTGGTAGAGAGTGC	2
contig0786	9	074B1G05	AUBES3794_13	TTCAGGATGGAGGACTTTGC	TGTTGTGGATTCCCCAGAAG	2
contig0790	37	038B2F10	AUBES2567_7	TGGCTGATCGGTGTAGAGC	TACTGGCAGTGATTGGCTGA	29
contig0790	37	087B1D01	AUBES3742_7	TGGTTTGTACCCATGCTTCA	GTGCTCCTGTCACTCACCTG	29
contig0798	20	040A2G03	AUBES3013_13	GCTAACATTCCCCAAATGGA	CATGTTGAGCATATACCTGTATGAA	2
contig0801	30	032A2E08	AUBES3867_13	CTGTTACAGCTGCGAGATGC	TGCTGCCTACAAGTGACAAAA	16
contig0801	30	090B2G11	AUBES3872_13	TCAGGCCAAGGTTACCAGTC	TCCAAACAGAGGAGGCAGTT	16
contig0808	6	073B1E11	AUBES3795_13	TGACCTCAACAATGTATGCTCA	TTCTGACATGCCGATCTTTT	2
contig0818	12	076B2B08	AUBES3736_7	TTTCACAGCTTTCTCTGCTCA	ACCCCACTGTGAAATCCTGT	1
contig0830	31	095B2D08	AUBES3692_13	GAGGGCCGTTGGATTACTTT	CTTGCAAACGGTCCATAACA	2
contig0843	15	019A2C08	AUBES1544_13	TTGCCTATAGTTTACGATCACAAT	AATGCAAGTGGTACAGCCCTA	26
contig0844	13	033B2G03	AUBES3571_7	GCCTCACTGGGTAACTTGCT	CAGTTGACATTTTGCTGACG	5
contig0844	13	084B1F08	AUBES3572_7	GCCTCACTGGGTAACTTGCT	CAGTTGACATTTTGCTGACG	5
contig0904	16	059A2C11	AUBES3317_7	AACCCCTGAGCATTAGTCCA	TCTGGGTATCTGGACAGCAC	8
contig0904	16	082B1D07	AUBES3739_7	CAGCTCACTCGGTTCTGTCA	CAGCAACGCCTATCACACAG	8
contig0913	15	062A2C10	AUBES3878_13	CCATGGAGCTCTGGATCTGT	CCGTTTTAACATTGCAAGACA	15
contig0919	11	045B1E12	AUBES3879_13	GCGACTGAGGGGAATAATGA	ACACACACACACATGCTCGT	22
contig0935	15	041A1B06	AUBES2084_13	ACCCGGAAGAGAAGTGAACA	GTGGACCCAAAAAGGTTACG	14
contig0939	13	106B2G01	AUBES3576_7	CCACCATCCCGTACAGTTTC	TGTCGCATTTGGATAAGACG	14
contig0959	11	039A2F04	AUBES2059_7	CCGCATAACTGGGATCATTT	CGTTTATGTTGGTGCCGAAT	6
contig0974	8	002B1F04	AUBES3798_13	ACCAAGCCAACAGAGCAAAT	TGATGTCGCGGTGATTATTG	2
contig0974	8	020A2D03	AUBES3799_13	CAGGAACTTGTATTGCGGAAG	TGTTACCACCCCGGAAATAA	2
contig0994	12	066A1A07	AUBES3772_13	GGGCACTAATGAGCACACAA	TGTTAAGCCTCAGCCTTTCAT	2
contig1007	32	041A2F10	AUBES2099_13	CGGCTTCGAGGAAAGTTTTT	CCACGCTTAAAATCGATACTGC	18
contig1017	14	014A1A01	AUBES3456_13	GGATTCCTCTGCATTTCTGC	GTGAAGTATCAACCTAATCATTGACA	20
contig1017	14	092B2D03	AUBES3553_13	TGCCTCTATTTGCCTGTTTC	TGTATAAAGTGCCTTGAGAAGCTG	20
contig1029	9	023A2D08	AUBES3801_13	CATCGCTCAAAAGCAGACAC	AACAGTATGAAACATGCTCCAATTA	6
contig1029	9	077B2D08	AUBES3802_13	TCTGCTACTTGCTACTGCTGCT	GCGTGACCGGTATGTGAAG	6
contig1031	14	072A1G08	AUBES3457_13	TGAACACCAGGACAACATGAA	GGTAACCACTACGCCACCAT	2
contig1031	14	109B1C05	AUBES3458_13	TGGTGTCCCAGATAGGGTGT	CTTAAACCCCTGGACCCACT	2
contig1044	10	047A2H08	AUBES3695_13	CTGTGCATGAGGCAGACATT	GGCTCCATCCATCCAGTTAT	15
contig1056	5	049A1E10	AUBES2532_7	TCGGATTCCTCATCATCCAC	ACGGCCAAAGAAACAAACAA	28
contig1058	9	046B1D06	AUBES3804_13	CCTGGGTTTAGACTGGAGGA	TAAATCTGCGCTCGGCTAAT	2
contig1058	9	071B2E09	AUBES3805_13	TTTTCTCCCACCTGCTGAAG	AGTGAGTGAGTGGGCTTCGT	2
contig1058	9	102A2D06	AUBES3806_13	TGTGACCCTTTTAGAACGATG	AAAAACAAACCCAACAAGCA	2
contig1059	15	020A1H08	AUBES3773_13	AGCCAACAATTTCCATGAGG	TTCATGTCAGCGGTTCACTC	2
contig1085	16	029B2A11	AUBES2799_7	GCGGTACTGTACTTCCATCCA	GATGACCTTCCATGCCTGTC	27
contig1109	18	035A1B03	AUBES3774_13	TGATCATGGCAGCTTCTGAG	CTGTGCACAAATCATTCATGG	2
contig1128	17	045A2F07	AUBES2411_13	ACCCTGACACAAGCTCAAAT	GAGTGACATCTGCTGGTGGA	22
contig1139	10	073A1D08	AUBES3732_7	TCTCAAGCATGTGAGAAATCTG	AAGTAATCAATGCGGCCAGT	5
contig1142	29	038A1B06	AUBES3535_7	CTTGAAGTCAGACAGTACTCATGG	CGGCCATGTTTCTGAAGATT	6
contig1148	8	107A2B10	AUBES3807_13	GCAAATGGGTTTTTATCAGCA	CCCAACCACAACAAGATCAA	20
contig1167	7	014A1E03	AUBES1277_7	ACGGAGACTCCATGCTGAGC	GAATTTACGGGAGGCCGCTG	6
contig1196	14	022B1H11	AUBES3462_7	TAGCAGGAAATTAGCGGTCA	CACTTGCACAAATGCTTCCT	5
contig1208	16	040B2A04	AUBES3321_7	TGCCACCCATGCATTTAATA	CAGTGTGCAGTGTACCTTGTGT	28
contig1211	10	041A1H09	AUBES2091_7	GCTGTGTGTGCCCTCATCTA	ATGACCACACCCTTCTGACC	22
contig1222	17	060A1E09	AUBES3885_13	TGGCTCAACACATGCCTTAT	GCCAGTGTACACCTCAGAGC	18
contig1264	8	038B1E03	AUBES2034_13	CATGTGAGTGAGATGGGCTCT	GCCTGGAGCTTGTGTTTGTA	2
contig1288	6	046A1E05	AUBES3888_13	ACGCAGACAGAGCTTCCAGT	CCAGCCCTTAGCACATGTTT	9
contig1288	6	055B1G01	AUBES3889_13	GGTCAAACACTTTGGGATCG	TAATGTGGGAGGGGCCTACT	9
contig1310	11	109A1E10	AUBES3809_13	CGAATAAGTAACATTTTACACGTATGG	TTGGTTGGTGAGTTTCTACCTG	2
contig1353	16	022B1B08	AUBES2802_7	TTGGCATCCTTGGTAAATCTG	GCAAAGGGAGGTAGCATTGA	28
contig1353	16	065B1H12	AUBES3322_7	GCAGGAGAAAGCATCCTGAG	ACCCCATGTTTGGGTAATGA	28
contig1369	11	023A2H09	AUBES3777_13	CCTGAAATTCCCAGGTAATGA	GCACCAACAACCATGCTACA	2
contig1377	11	020B2D10	AUBES1951_7	CTGCTGAGATATGGAGGAGGA	CCACCCCTCCCTTTGTTTAT	5
contig1387	21	047B1G04	AUBES3021_7	TGCAAGTGAGAAAACACCACA	CGCACATACACAGCGTTTCT	5
contig1387	21	077A2E06	AUBES3737_7	AGCTGCATGGGCTTTCATAA	CTTTTGGCTTCCACTCAAGC	5
contig1396	6	027B2B05	AUBES1759_7	GCCCTCTGGCAATAACAAGT	TGGAAGATGGTACGGGAGAC	6
contig1401	21	041B1D07	AUBES2103_7	TCTGAGCTCTGACCCCAACT	TTTTACACGTGACCAACCTCA	7
contig1401	21	006A1D02	AUBES2709_7	GCCCGACTATGGAAATAACG	TTAACTGCCAAGCCACCACT	7
contig1401	21	046A2D01	AUBES3720_7	AAGCTCTCCTGGGCGTTTAC	GTGCTGCTGGTTTGTTTGTG	7
contig1455	13	106A1A08	AUBES3892_13	TGATAGAACTGGAACACACAAATG	CTCAAAAGCAGGATCCGAGA	2
contig1468	8	027B1A08	AUBES3812_13	GCCTGCTGAGGGATATTCAC	GGCAAATGGGAAGTGAGAAA	2
contig1496	9	003B2D06	AUBES3813_13	AGTTGTGGGTGGTGGTGAGT	TTGTGTCCCACCATTGTTTG	20
contig1496	9	048A2C03	AUBES3814_13	TATTCAGCTCCCGAATCACC	TCAGTCTTCTGGCCTTCACA	20
contig1496	9	094B2A03	AUBES3815_13	AGTTGTGGGTGGTGGTGAGT	TTGTGTCCCACCATTGTTTG	20
contig1502	23	110A1B06	AUBES2996_7	AAGCCGAGTTAAACCTGCAC	AAGCCGAGTTAAACCTGCAC	6
contig1525	21	025B2F07	AUBES1377_7	CAGTTACAAGGGGTTTCCCAG	CACATACACACCTCCATGAGC	16
contig1536	8	027B1G12	AUBES1964_13	TCCTGTTTTCCCTTCACAGC	GCTCCCCATCTCTCTGTTTG	10
contig1584	5	048B2E07	AUBES3817_13	GAGCAAAGGACAGACACACA	GCTTGAAAGTGTCAATGCAAA	7
contig1604	4	110B1G07	AUBES3894_13	TAGGAGAACTGGTGGGGACA	AGATTGTGGCTGCGGTAAGT	22
contig1604	4	038B2A08	AUBES3895_13	TAAATGCAGGTGTGGACTCG	AAGCGACAAACTAGCAAGTGAA	22
contig1653	14	048A2C04	AUBES2508_7	ATTGCAAGGACTGTTGGACA	CACAGGTTGCAAAGTGACTGA	14
contig1684	10	105A2E09	AUBES3781_13	CCCACATTATGCCTTCACG	TAAACTCTGCAGCCTTCCAA	7
contig1684	10	038B2B01	AUBES3818_13	TGTTTAAAGTTGAAGTGAATGGAG	CCCAAAGACTACGTGCAAGA	7
contig1693	12	019A2D06	AUBES1947_7	CAGATCCTGATCCCTGATGG	TGGACTCTGCCTTTTGATCC	4
contig1702	6	022B2A04	AUBES2148_7	AAACATTGCGTGAGAGACCA	ACGGATGTGGTGAGCTTCTC	12
contig1702	6	045A1G01	AUBES2400_7	TGCAGTAATCAGTTGTGGGAAT	GCCAAGACTTTTGCACCCTA	12
contig1736	5	081A2C09	AUBES3822_13	TTTGTCGAACACGGTTATGG	ATCACACTTGCGTGACATGG	2
contig1776	16	090A1C05	AUBES3323_13	TGCCTACCTGCAGTATTTTCAA	CAGTTTGCAGGACAAGAACG	2
contig1802	8	026A2D06	AUBES3823_13	GCTCGATATGACTGACTGGATG	TTTCAGGAACAGCTGAAAAATG	2
contig1813	12	077B1D03	AUBES3783_7	CTCAGTCTTGCAGCATCAGG	TTTCTCTTCCTCCTACCCCTCT	21
contig1828	9	065A2G09	AUBES3828_13	TACCTGATGCTCCAGGTTCC	CGACATGAATCCCTGAGACA	2
contig1828	9	090A2F04	AUBES3829_13	TTCCCTGTGACCCTGAAAAG	AAACAGCAGCCGAACTTCAC	2
contig1894	10	052B2C07	AUBES3701_13	AGGTGTGAGGTGTGAACGTG	TCTGTCCATTCCCCAGAGAC	2
contig1919	6	111B2D10	AUBES3835_13	GTTGGCATTGTACACGTTCG	CTTTTCACGGAGCCAGATGT	1
contig1931	10	043A1F07	AUBES2263_7	TGCAGGAATCATGAAATGGA	CCACATACAAGGCTGCACAC	28
contig2068	11	026B1B11	AUBES2316_7	CAAATGTCCACAGGGAGCTA	ACACAGGCATGGTCAGTTCA	0
contig2128	9	021B2H09	AUBES1353_7	GTCCTCCTGAAGTCCAGACG	TCACCAGCTTGCTCTGAGAC	28
contig2128	9	025B2E12	AUBES1990_7	TGATGTAGAAGACCCCCATGT	TGCAGCTCCTAGTGGTATGC	28
contig2239	11	092B1A12	AUBES3745_7	ACACCCCTGCTCTGTCACAT	TGAAATTCCACAATCCCACA	12
contig2239	11	108B1E11	AUBES3752_7	ACACCCCTGCTCTGTCACAT	TGAAATTCCACAATCCCACA	12
contig2257	8	035B2D06	AUBES3839_13	CGGTTCTGTGGCTTCATTTT	CAACGAACGGCTCCATATCT	6
contig2348	4	031A1H08	AUBES3841_13	ATCACCTTCCCATTCCCTTC	AAGCGGATAATGTATACACATAGGG	15
contig2495	3	032B1H08	AUBES1764_7	CAATGTCGAGGCCAATCTG	AGCACGGAATGACTGCTTTT	23
contig2533	3	024A1A04	AUBES3844_13	GGATAAGGACGTCTGCCAAC	GGTGCAAGGAAAATGACAGG	2
contig2533	3	111B2D04	AUBES3845_13	CATTTCGATCCAGGGTGTTT	CAAATCTGTCGGGCTTGACT	2
contig2630	3	068A2D11	AUBES3899_13	CTGTGCAGCCCAACATGA	GGGACAGAGAGGCAGAGAGA	2
contig2630	3	100B1B06	AUBES3900_13	AGCAGCAGCACAATGCATAA	TCCATAATCCCCCATTTCTTC	2
contig2654	3	042B2D03	AUBES3846_13	CATTGCCAGAACCTCACAGA	GCAATTGTGCATTGATCAGC	2
contig2724	3	019A2C04	AUBES1281_7	TGGAGAGAGTCAACACGCAG	ACCATAATCTTGCCACAAGCAG	5
contig2833	3	002A1H01	AUBES1282_7	TCATTCTGCCACCTGCTGAC	CTGTGACTCCCTCAGACTGC	2
contig3026	2	085B1F06	AUBES3852_13	GCGAGAGGGAATAAATGCAG	GTTTGAGCAAAGCCTGATGG	2
contig3420	3	050A2H04	AUBES3854_13	TACAACTCGCTCACGCACTC	AGTAAACGTGTCCCGGTTTG	24
